# Supplementary material for: MicroRNA differential expression analysis in canine visceral hemangiosarcoma formalin-fixed, paraffin-embedded tissues
Source: Front Vet Sci. 2026 Mar 17;13:1755166. doi: 10.3389/fvets.2026.1755166 (PMC13037417; doi:10.3389/fvets.2026.1755166)
Supplement: SUPPLEMENTARY TABLE 1 — Clinical and demographic characteristics of enrolled dogs. Summary of case and control subjects included in the study. Variables include diagnosis, breed, date of birth, age at diagnosis, sex, body weight at diagnosis, presence of gross metastasis, and chemotherapy status. These data describe the clinical population used for RNA sequencing and qPCR validation analyses. [file Table_1.xlsx]

## Sheet: Sheet1
Case/Control #	Diagnosis	Breed	Date of birth (MM/DD/YYYY)	Age at diagnosis (years)	Sex	Weight at diagnosis (kg)	Gross metastasis	Chemotherapy
Splenic Case 1	HSA of liver and spleen	Mixed	2004-01-12	8	FS	39	Y	N
Splenic Case 2	HSA of liver and spleen	Golden Retriever	2002-01-07	9	MN	40.5	Y	N
Splenic Case 3	HSA of liver and spleen	Brittany Spaniel	11/15/1996	13	MN	17.2	Y	Y
Splenic Case 4	Splenic HSA	Labrador Retriever	08/19/1998	12	FS	23	N	Y
Splenic Case 5	Splenic HSA	West Highland White Terrier	2003-08-06	9	MN	10	N	Y
Splenic Case 6	Splenic HSA w/ omental metastasis	Maltese	2008-02-07	8	FS	3.2	Y	Y
Splenic Case 7	Splenic HSA	Italian Spinone	12/30/2011	7	M	39.2	N	Y
Splenic Case 8	Splenic HSA w/ metastasis to liver and mesentery	Cocker Spaniel	09/28/1999	11	FS	13.7	Y	Y
Splenic Case 9	Splenic HSA	Mixed	2000-01-08	10	FS	18.25	N	Y
Splenic Case 10	Splenic HSA	Golden Retriever	08/17/2008	9	MN	43.3	N	Y
Splenic Case 11	Splenic HSA	German Shepherd	2000-07-04	9	FS	40.05	N	Y
Splenic Case 12	Splenic HSA	Beagle	12/15/2000	11	FS	10.4	N	Y
Splenic Case 13	Splenic HSA	Boxer	09/29/2004	7	MN	32.15	N	N
Splenic Case 14	Splenic HSA	Shih Tzu	1997-01-09	11	MN	11.5	N	Y
Splenic Case 15	Splenic HSA	Mixed	2001-01-05	9	FS	24.1	Y	Y
Splenic Case 16	Splenic HSA	Mixed	2001-03-20	10	FS	24	N	N
Splenic Case 17	Splenic HSA	English Springer Spaniel	2004-05-07	10	FS	18.5	N	Y
Splenic Case 18	Splenic HSA w/ metastasis to omentum and tongue	German Shepherd	2000-07-04	12	MN	44.4	Y	Y
Splenic Control 1	N/A	Mixed	11/21/2021	2	M	37	N/A	N/A
Splenic Control 2	N/A	Mixed	2021-07-11	2	M	32.8	N/A	N/A
Splenic Control 3	N/A	Mixed	2021-10-12	2	M	32.8	N/A	N/A
Splenic Control 4	N/A	Mixed	09/19/2021	2	F	28.6	N/A	N/A
Splenic Control 5	N/A	Mixed	10/24/2021	2	F	27.3	N/A	N/A
Splenic Control 6	N/A	Mixed	2021-10-12	2	F	29.4	N/A	N/A
Cardiac Case 1	Metastatic HSA - RA, lungs, ventricle, spleen, kidneys	German Shepherd	2013-12-05	7	FS	30.4	Y	N
Cardiac Case 2	Metastatic HSA - RA, lungs, ventricle, brain	Mixed	06/15/2006	9	MN	26.8	Y	N
Cardiac Case 3	Metastatic HSA - RA, brain, ventricle, mesentery, adrenal gland	Belgian Malinois	10/20/2007	8	M	28.59	Y	N
Cardiac Case 4	Metastatic HSA - RA, liver, lung, spleen	Brittany Spaniel	11/29/2011	4	M	N/A	Y	N
Cardiac Case 5	Metastatic HSA - RA, left pelvic limb, spleen, liver, lung, small intestine	Unknown purebreed	2008-01-01	7	MN	60	Y	Y
Cardiac Case 6	Metastatic HSA - RA, liver, spleen	Miniature Dachshund	2001-01-12	10	FS	8.38	Y	N
Cardiac Control 1	N/A	Mixed	09/19/2021	2	F	28.6	N/A	N/A
Cardiac Control 2	N/A	Mixed	11/21/2021	2	M	37	N/A	N/A
Cardiac Control 3	N/A	Mixed	10/24/2021	2	F	27.3	N/A	N/A
Cardiac Control 4	N/A	Mixed	2021-10-12	2	F	29.4	N/A	N/A
Cardiac Control 5	N/A	Mixed	2021-10-12	2	M	32.8	N/A	N/A
Cardiac Control 6	N/A	Mixed	2021-12-12	2	F	27.2	N/A	N/A
Abbreviations:
HSA	Hemangiosarcoma
FS	Female Spayed
MN	Male Neutered
RA	Right Atrium
