# Supplementary material for: MicroRNA differential expression analysis in canine visceral hemangiosarcoma formalin-fixed, paraffin-embedded tissues
Source: Front Vet Sci. 2026 Mar 17;13:1755166. doi: 10.3389/fvets.2026.1755166 (PMC13037417; doi:10.3389/fvets.2026.1755166)
Supplement: SUPPLEMENTARY TABLE 2 — Splenic sample qPCR normalization and reference miRNA stability analysis. Raw cycle threshold (Ct) values and stability assessment for candidate reference miRNAs used in splenic samples. Stability factors were calculated to determine optimal reference miRNAs for normalization. Arithmetic mean and averaged normalization values used for relative expression analysis are provided. [file Table_2.xlsx]

## Sheet: Sheet1
miRNA ID		U6 snRNA	cfa-miR-8859a	cfa-miR-8859b	cfa-miR-8884	Arithmetic Mean	Average Arithmetic Mean
Stability Factor		0.1397	0.1411	0.1395	N/A
Used as Reference miRNA		No	Yes	Yes	No
Control Group	Sample 1	23.16	25.43	28.17	30.35	26.8	27.85
	Sample 2	25.39	28.23	30.38	35	29.3
	Sample 3	29	26.28	28.65	31.81	27.46
	Sample 4	25.59	26.23	28.75	31.83	27.49
	Sample 5	25.99	25.98	28.56	32.71	27.27
	Sample 6	29.24	27.57	30.03	33.05	28.8
HSA	Sample 1	25.92	27.36	29.63	32.65	28.49	28.53
	Sample 2	27.7	27.83	29.72	33.01	28.77
	Sample 3	28.79	26.88	28.51	33.69	27.7
	Sample 4	26.03	25.33	27.31	31.62	26.32
	Sample 5	25.08	26.25	28.62	32.85	27.43
	Sample 6	29.68	27.69	29.1	32.41	28.39
	Sample 7	29.73	27.68	29.66	34.1	28.67
	Sample 8	31.19	27.05	29.33	33.85	28.19
	Sample 9	29.79	26.91	28.34	31.22	27.62
	Sample 10	29.64	27.6	29.58	34.35	28.59
	Sample 11	31.67	27.8	29.95	34.06	28.88
	Sample 12	27.78	27.3	29.34	31.95	28.32
	Sample 13	28.85	27.28	29.08	32.06	28.18
	Sample 14	31.67	29.96	32.11	35	31.03
	Sample 15	27.92	28.07	30.04	32.6	29.06
	Sample 16	26.59	29.13	31.36	34.23	30.25
	Sample 17	26.82	26.34	28.74	32.12	27.54
	Sample 18	30.24	29.24	31.05	35	30.14
