# Supplementary material for: MicroRNA differential expression analysis in canine visceral hemangiosarcoma formalin-fixed, paraffin-embedded tissues
Source: Front Vet Sci. 2026 Mar 17;13:1755166. doi: 10.3389/fvets.2026.1755166 (PMC13037417; doi:10.3389/fvets.2026.1755166)
Supplement: SUPPLEMENTARY TABLE 3 — Cardiac sample qPCR normalization and reference miRNA stability analysis. Raw Ct values and stability assessment for candidate reference miRNAs in cardiac samples. Stability factors were used to select reference miRNAs for normalization. Arithmetic mean and averaged normalization values applied in downstream relative quantification are reported. [file Table_3.xlsx]

## Sheet: Sheet1
miRNA ID		U6 snRNA	cfa-miR-8859a	cfa-miR-8859b	cfa-miR-8884	Arithmetic Mean	Average Arithmetic Mean
Stability Factor		0.1119	0.114	0.1145	N/A
Used as Reference miRNA		No	Yes	Yes	No
Control Group	Sample 1	27.05	27.09	29.3	34.31	28.19	28.18
	Sample 2	27.2	26.94	28.89	34.11	27.92
	Sample 3	25.94	28.03	30.04	35	29.04
	Sample 4	26.76	27.26	29.02	35	28.14
	Sample 5	25.84	26.5	28.27	34.41	27.38
	Sample 6	24.5	27.54	29.26	34.69	28.4
HSA	Sample 1	30.88	27.93	29.89	33.77	28.91	28.65
	Sample 2	31.92	27.7	29.72	33.5	28.71
	Sample 3	29.37	27.54	30.21	31.02	28.87
	Sample 4	29.17	27.87	30.1	33.24	28.98
	Sample 5	30.74	27.72	29.9	34.22	28.81
	Sample 6	27.16	26.52	28.67	30.7	27.6
