# Supplementary material for: MicroRNA differential expression analysis in canine visceral hemangiosarcoma formalin-fixed, paraffin-embedded tissues
Source: Front Vet Sci. 2026 Mar 17;13:1755166. doi: 10.3389/fvets.2026.1755166 (PMC13037417; doi:10.3389/fvets.2026.1755166)
Supplement: SUPPLEMENTARY TABLE 4 — Differential expression analysis of splenic hemangiosarcoma miRNAs (DESeq2). Results of RNA-sequencing differential expression analysis comparing splenic hemangiosarcoma samples to non-neoplastic splenic controls using DESeq2. The table includes miRNA identifier, log2 fold change (log2FC), and Benjamini–Hochberg adjusted p-value (padj). miRNAs meeting statistical significance criteria (padj < 0.05) were considered differentially expressed. [file Table_4.xlsx]

## Sheet: Sheet1
DESeq Splenic Hemangiosarcoma
miRNA ID	log2(FC)	-LOG10(padj)
cfa-miR-21	1.47633	15.5423
cfa-miR-342	-2.15789	14.6212
cfa-miR-132	3.6974	13.4763
cfa-miR-212	3.72088	12.2758
cfa-miR-34a	2.01006	12.0216
cfa-miR-376a	3.24078	10.467
cfa-miR-494	3.79528	10.4023
cfa-miR-379	3.26462	9.43416
cfa-miR-493	4.36794	9.41542
cfa-miR-503	2.4406	9.02844
cfa-miR-452	3.46082	8.59849
cfa-miR-889	2.91505	8.29771
cfa-miR-381	2.66363	7.92865
cfa-miR-196b	3.08978	7.92469
cfa-miR-127	2.93764	7.32139
cfa-miR-411	2.56964	7.18281
cfa-miR-210	2.09603	7.16545
cfa-miR-409	2.40738	7.05309
cfa-miR-376b	3.50285	7.05309
cfa-miR-376c	4.34934	7.05309
cfa-miR-370	3.33923	6.89546
cfa-miR-450a	2.23014	6.88081
cfa-miR-146a	-1.43102	6.68157
cfa-miR-1468	-1.95048	6.07467
cfa-miR-134	3.03495	5.99739
cfa-miR-224	2.95209	5.93167
cfa-miR-299	2.45804	5.6396
cfa-miR-1185	2.62514	5.55677
cfa-miR-147	2.74999	5.28748
cfa-miR-135b	2.08122	4.98859
cfa-miR-369	2.44169	4.9413
cfa-miR-181a	-1.19132	4.85208
cfa-miR-488	-2.71244	4.68109
cfa-miR-490	2.12694	4.66999
cfa-miR-196a	3.11187	4.64942
cfa-miR-450b	1.79326	4.51601
cfa-miR-20b	2.1515	4.16645
cfa-miR-191	-1.22969	4.11934
cfa-miR-876	2.5099	4.08091
cfa-miR-136	2.31796	3.9613
cfa-miR-380	2.48836	3.9613
cfa-miR-125b	-1.11424	3.9613
cfa-miR-432	2.2363	3.9613
cfa-miR-542	1.85178	3.9613
cfa-miR-146b	1.70346	3.87863
cfa-miR-487b	2.26053	3.87392
cfa-miR-489	3.78863	3.70837
cfa-miR-18b	2.46384	3.69762
cfa-miR-129	1.74247	3.63902
cfa-miR-203	-1.43928	3.50901
cfa-miR-150	-1.4811	3.05663
cfa-miR-758	2.51969	2.99832
cfa-miR-138a	-1.34688	2.81283
cfa-miR-205	2.84614	2.76715
cfa-miR-193a	1.17328	2.6382
cfa-miR-223	1.07718	2.6382
cfa-miR-505	-1.44536	2.59681
cfa-miR-382	1.78801	2.58632
cfa-miR-375	3.31028	2.58632
cfa-miR-676	-1.35846	2.42139
cfa-miR-455	1.06116	2.40834
cfa-miR-138b	-2.00023	2.39799
cfa-miR-543	2.48233	2.38812
cfa-miR-106a	1.54568	2.38812
cfa-miR-33b	1.13173	2.26042
cfa-miR-335	1.50377	2.08207
cfa-miR-200c	-1.18428	2.08157
