# Supplementary material for: MicroRNA differential expression analysis in canine visceral hemangiosarcoma formalin-fixed, paraffin-embedded tissues
Source: Front Vet Sci. 2026 Mar 17;13:1755166. doi: 10.3389/fvets.2026.1755166 (PMC13037417; doi:10.3389/fvets.2026.1755166)
Supplement: SUPPLEMENTARY TABLE 5 — Differential expression analysis of cardiac hemangiosarcoma miRNAs (DESeq2). Results of RNA-sequencing differential expression analysis comparing cardiac hemangiosarcoma samples to non-neoplastic cardiac controls using DESeq2. The table includes miRNA identifier, log2 fold change (log2FC), and Benjamini–Hochberg adjusted p-value (padj). miRNAs with padj < 0.05 were considered significantly differentially expressed. [file Table_5.xlsx]

## Sheet: Sheet1
DESeq Cardiac Hemangiosarcoma
miRNA ID	log2(FC)	-LOG10(padj)
cfa-miR-21	3.10766	16.1955
cfa-miR-375	9.68089	15.9906
cfa-miR-187	23.1864	14.6914
cfa-miR-223	3.50256	12.6118
cfa-miR-6529	-1.45789	9.59404
cfa-miR-19a	1.22067	8.91167
cfa-miR-132	2.41091	8.91167
cfa-miR-8865	5.67364	8.91167
cfa-miR-125a	-1.85029	8.69366
cfa-miR-203	5.09095	8.55134
cfa-miR-486-3p	-2.80799	8.37642
cfa-miR-200c	6.99546	8.35647
cfa-miR-202	10.9585	8.35647
cfa-miR-196b	7.70123	8.2304
cfa-miR-18a	1.45899	7.96534
cfa-miR-146b	2.66056	7.90131
cfa-miR-146a	2.53856	7.47493
cfa-miR-660	2.09454	7.20856
cfa-miR-125b	-1.81849	7.08465
cfa-miR-504	-1.97005	6.64423
cfa-miR-7	4.39941	6.17056
cfa-miR-1306	-1.31453	5.73734
cfa-miR-212	2.44159	5.53584
cfa-miR-194	4.02622	5.42527
cfa-miR-142	2.07573	5.24793
cfa-miR-205	7.91561	5.1064
cfa-miR-192	3.85831	4.95575
cfa-miR-362	2.09251	4.87116
cfa-miR-450b	2.18553	4.7627
cfa-miR-193b	-1.82	4.7627
cfa-miR-129	3.31319	4.63054
cfa-miR-34c	5.63283	4.62872
cfa-miR-99b	-1.07414	4.57132
cfa-miR-7180	-1.29592	4.56263
cfa-miR-135a-5p	4.2461	4.51482
cfa-miR-141	8.02585	4.48602
cfa-miR-10a	3.01136	4.43635
cfa-miR-19b	1.303	4.38024
cfa-miR-328	-1.80018	4.32803
cfa-miR-429	6.06053	4.2505
cfa-miR-1343	-1.24751	4.22598
cfa-miR-196a	9.28995	4.03201
cfa-miR-139	-1.31209	4.03025
cfa-miR-99a	-1.10387	4.01859
cfa-miR-221	1.007	3.97759
cfa-miR-30d	-1.99426	3.88286
cfa-miR-219-5p	1.4225	3.87417
cfa-miR-144	1.6983	3.79061
cfa-miR-1838	1.8778	3.75985
cfa-miR-30c	-1.26457	3.65027
cfa-miR-204	1.94783	3.60067
cfa-miR-652	-1.29161	3.60067
cfa-miR-188	5.38903	3.54763
cfa-miR-224	1.00312	3.51479
cfa-miR-150	2.26579	3.26931
cfa-miR-92b	2.07087	3.17832
cfa-miR-148a	1.35731	3.11951
cfa-miR-155	2.20391	3.02259
cfa-miR-8908b	6.89763	2.9366
cfa-miR-1249	-1.57975	2.84557
cfa-miR-95	-1.59122	2.84557
cfa-miR-105a	-1.56304	2.79114
cfa-miR-371	2.21698	2.76923
cfa-miR-211	3.2892	2.75944
cfa-miR-32	1.48284	2.52001
cfa-miR-20b	1.72329	2.42933
cfa-miR-8908a-3p	6.15088	2.40145
cfa-miR-628	-1.2275	2.3582
cfa-miR-24	-1.03586	2.3076
cfa-miR-105b	-1.55092	2.27389
cfa-miR-486	-1.40035	2.27389
