# Supplementary material for: MicroRNA differential expression analysis in canine visceral hemangiosarcoma formalin-fixed, paraffin-embedded tissues
Source: Front Vet Sci. 2026 Mar 17;13:1755166. doi: 10.3389/fvets.2026.1755166 (PMC13037417; doi:10.3389/fvets.2026.1755166)
Supplement: SUPPLEMENTARY TABLE 6 — Comparison of differentially expressed miRNAs between splenic and cardiac hemangiosarcoma. Venn comparison of significantly differentially expressed miRNAs identified in splenic and cardiac hemangiosarcoma tissues. The table lists miRNAs unique to splenic tumors, unique to cardiac tumors, and shared between both anatomical locations. [file Table_6.xlsx]

## Sheet: Sheet1
Differentially expressed miRNAs in Hemangiosarcoma
Heart	Spleen	Heart∩spleen
miR-18a	miR-489	miR-21
miR-19b	miR-490	miR-200c
miR-486	miR-889	miR-129
miR-628	miR-452	miR-223
miR-429	miR-505	miR-132
miR-202	miR-1185	miR-150
miR-142	miR-493	miR-196b
miR-8865	miR-503	miR-450b
miR-204	miR-376c	miR-125b
miR-155	miR-487b	miR-196a
miR-660	miR-181a	miR-20b
miR-135a	miR-380	miR-146a
miR-7	miR-542	miR-205
miR-10a	miR-494	miR-375
miR-1838	miR-1468	miR-203
miR-30d	miR-409	miR-212
miR-92b	miR-134	miR-146b
miR-211	miR-34a	miR-224
miR-32	miR-210
miR-328	miR-369
miR-95	miR-18b
miR-1343	miR-376b
miR-105a	miR-411
miR-8908b	miR-488
miR-19a	miR-381
miR-193b	miR-135b
miR-105b	miR-432
miR-99b	miR-127
miR-144	miR-138b
miR-24	miR-379
miR-194	miR-106a
miR-219	miR-543
miR-187	miR-193a
miR-148a	miR-342
miR-371	miR-758
miR-6529	miR-138a
miR-221	miR-450a
miR-30c	miR-676
miR-8908a	miR-335
miR-1249	miR-299
miR-652	miR-455
miR-188	miR-136
miR-141	miR-376a
miR-99a	miR-147
miR-125a	miR-382
miR-34c	miR-191
miR-7180	miR-33b
miR-1306	miR-876
miR-486	miR-370
miR-504
miR-362
miR-139
miR-192
