# Supplementary material for: MicroRNA differential expression analysis in canine visceral hemangiosarcoma formalin-fixed, paraffin-embedded tissues
Source: Front Vet Sci. 2026 Mar 17;13:1755166. doi: 10.3389/fvets.2026.1755166 (PMC13037417; doi:10.3389/fvets.2026.1755166)
Supplement: SUPPLEMENTARY TABLE 7 — miRDB-predicted mRNA targets of differentially expressed splenic hemangiosarcoma miRNAs. Predicted mRNA targets generated using the miRDB database for miRNAs identified as significantly dysregulated in splenic hemangiosarcoma. Target score reflects computational prediction confidence. [file Table_7.xlsx]

## Sheet: miRDB target prediction data SP
miRDB Target Prediction of Differentially Expressed miRNAs in Splenic Hemangiosarcoma
Target Rank	Target Score	miRNA Name	Gene ID	Gene Symbol	Transcript Accession	Gene Description
1	99	cfa-miR-34a	490426	HCN3	XM_005622734	hyperpolarization activated cyclic nucleotide gated potassium channel 3
2	99	cfa-miR-34a	478169	FAM76A	XM_535343	family with sequence similarity 76 member A
3	99	cfa-miR-34a	100687238	SATB2	XM_005640503	SATB homeobox 2
4	99	cfa-miR-34a	483716	PACS1	XM_540837	phosphofurin acidic cluster sorting protein 1
5	99	cfa-miR-34a	478939	MDM4	XM_536098	MDM4, p53 regulator
6	99	cfa-miR-146a	492247	IRAK1	XM_549367	interleukin 1 receptor associated kinase 1
7	99	cfa-miR-411	100533996	TNNI3K	XM_014114386	TNNI3 interacting kinase
8	99	cfa-miR-494	477876	RB1CC1	XM_014109241	RB1 inducible coiled-coil 1
9	99	cfa-miR-494	477819	SHOC2	XM_535013	SHOC2, leucine rich repeat scaffold protein
10	99	cfa-miR-142	483417	LRRC4C	XM_005631099	leucine rich repeat containing 4C
11	99	cfa-miR-142	482769	KDM7A	XM_014119796	lysine demethylase 7A
12	99	cfa-miR-142	475055	UBR5	XM_014118554	ubiquitin protein ligase E3 component n-recognin 5
13	99	cfa-miR-505	490028	GLIS2	XM_547148	GLIS family zinc finger 2
14	99	cfa-miR-146a	492247	IRAK1	XM_549367	interleukin 1 receptor associated kinase 1
15	98	cfa-miR-34a	403438	MET	XM_005628338	MET proto-oncogene, receptor tyrosine kinase
16	98	cfa-miR-34a	490953	VAT1	XM_548076	vesicle amine transport 1
17	98	cfa-miR-34a	611103	E2F5	XM_005638154	E2F transcription factor 5
18	98	cfa-miR-146a	480381	NUMB	XM_014116041	NUMB, endocytic adaptor protein
19	98	cfa-miR-146a	477845	SEC23IP	XM_005637784	SEC23 interacting protein
20	98	cfa-miR-411	480041	FAM129A	XM_537163	family with sequence similarity 129 member A
21	98	cfa-miR-494	100856691	SOSTDC1	XM_003639481	sclerostin domain containing 1
22	98	cfa-miR-494	476248	CCDC170	XM_005615521	coiled-coil domain containing 170
23	98	cfa-miR-494	485628	STT3B	XM_542747	STT3B, catalytic subunit of the oligosaccharyltransferase complex
24	98	cfa-miR-494	490632	NOVA1	XM_005623283	NOVA alternative splicing regulator 1
25	98	cfa-miR-494	490723	SYT16	XM_547845	synaptotagmin 16
26	98	cfa-miR-135b	479134	CPLX1	XM_005618708	complexin 1
27	98	cfa-miR-135b	485404	HPS5	XM_005633732	HPS5, biogenesis of lysosomal organelles complex 2 subunit 2
28	98	cfa-miR-142	490714	DAAM1	XM_846995	dishevelled associated activator of morphogenesis 1
29	98	cfa-miR-142	477354	CLCN3	NM_001025619	chloride voltage-gated channel 3
30	98	cfa-miR-142	488688	GABRA5	XM_005618227	gamma-aminobutyric acid type A receptor alpha5 subunit
31	98	cfa-miR-146a	480381	NUMB	XM_014116041	NUMB, endocytic adaptor protein
32	98	cfa-miR-146a	477845	SEC23IP	XM_005637784	SEC23 interacting protein
33	97	cfa-miR-34a	490412	IQGAP3	XM_014115307	IQ motif containing GTPase activating protein 3
34	97	cfa-miR-34a	612965	FKBP1B	XM_848368	FKBP prolyl isomerase 1B
35	97	cfa-miR-34a	491105	CUEDC1	XM_005624990	CUE domain containing 1
36	97	cfa-miR-34a	482608	FGD6	XM_849701	FYVE, RhoGEF and PH domain containing 6
37	97	cfa-miR-34a	476896	LGR4	XM_014122736	leucine rich repeat containing G protein-coupled receptor 4
38	97	cfa-miR-34a	478507	LEF1	XM_005639262	lymphoid enhancer binding factor 1
39	97	cfa-miR-34a	403731	ATP2B4	XM_014111200	ATPase plasma membrane Ca2+ transporting 4
40	97	cfa-miR-411	490552	TXNDC2	XM_005623084	thioredoxin domain containing 2
41	97	cfa-miR-494	476128	ZRANB3	XM_005631946	zinc finger RANBP2-type containing 3
42	97	cfa-miR-494	479417	KMT2A	XM_005620305	lysine methyltransferase 2A
43	97	cfa-miR-494	487003	PI15	XM_005638056	peptidase inhibitor 15
44	97	cfa-miR-494	486980	VCPIP1	XM_544109	valosin containing protein interacting protein 1
45	97	cfa-miR-142	475947	HIPK3	XM_005631134	homeodomain interacting protein kinase 3
46	97	cfa-miR-142	486964	TOX	XM_544093	thymocyte selection associated high mobility group box
47	97	cfa-miR-142	607720	TFDP1	XM_005634136	transcription factor Dp-1
48	97	cfa-miR-142	489204	ARL15	XM_014113090	ADP ribosylation factor like GTPase 15
49	97	cfa-miR-493	482413	FOXP2	XM_014119129	forkhead box P2
50	97	cfa-miR-10a	487680	CADM2	XM_544804	cell adhesion molecule 2
51	97	cfa-miR-10a	609696	PATL1	XM_847008	PAT1 homolog 1, processing body mRNA decay factor
52	96	cfa-miR-34a	479675	SNTB2	XM_536806	syntrophin beta 2
53	96	cfa-miR-34a	607963	F2RL2	XM_844773	coagulation factor II thrombin receptor like 2
54	96	cfa-miR-34a	100856686	RAB43	XM_014121600	RAB43, member RAS oncogene family
55	96	cfa-miR-34a	608919	PPP1R11	XM_844699	protein phosphatase 1 regulatory inhibitor subunit 11
56	96	cfa-miR-34a	490238	NAV1	XM_843488	neuron navigator 1
57	96	cfa-miR-34a	485860	SOGA1	XM_014106957	suppressor of glucose, autophagy associated 1
58	96	cfa-miR-34a	607759	ZDHHC23	XM_005639502	zinc finger DHHC-type containing 23
59	96	cfa-miR-146a	479266	GHITM	XM_005619102	growth hormone inducible transmembrane protein
60	96	cfa-miR-494	403750	SLC1A2	NM_001003138	solute carrier family 1 member 2
61	96	cfa-miR-494	477784	ARHGAP19	XM_005637584	Rho GTPase activating protein 19
62	96	cfa-miR-494	479242	P4HA1	XM_845589	prolyl 4-hydroxylase subunit alpha 1
63	96	cfa-miR-494	475451	SMARCA5	XM_532676	SWI/SNF related, matrix associated, actin dependent regulator of chromatin, subfamily a, member 5
64	96	cfa-miR-494	488409	WIPF1	XM_005640332	WAS/WASL interacting protein family member 1
65	96	cfa-miR-494	612864	ZBTB41	XM_005622294	zinc finger and BTB domain containing 41
66	96	cfa-miR-135b	480038	RGL1	XM_005622425	ral guanine nucleotide dissociation stimulator like 1
67	96	cfa-miR-135b	476192	C1H18orf54	XM_005615386	chromosome 1 C18orf54 homolog
68	96	cfa-miR-142	488033	SENP5	XM_014110189	SUMO specific peptidase 5
69	96	cfa-miR-142	488469	FAM126B	XM_005640525	family with sequence similarity 126 member B
70	96	cfa-miR-493	482431	SLC13A1	XM_005628770	solute carrier family 13 member 1
71	96	cfa-miR-328	486960	PLAG1	XM_005638000	PLAG1 zinc finger
72	96	cfa-miR-146a	479266	GHITM	XM_005619102	growth hormone inducible transmembrane protein
73	96	cfa-miR-150	480090	TADA1	XM_537213	transcriptional adaptor 1
74	95	cfa-miR-34a	482577	NAV3	XM_539694	neuron navigator 3
75	95	cfa-miR-34a	100688936	DLL1	XM_005627795	delta like canonical Notch ligand 1
76	95	cfa-miR-34a	612491	NUMBL	XM_850221	NUMB like, endocytic adaptor protein
77	95	cfa-miR-494	100856163	NEXMIF	XM_003640221	neurite extension and migration factor
78	95	cfa-miR-494	490204	AK5	XM_005622053	adenylate kinase 5
79	95	cfa-miR-494	488959	ARID4B	XM_851566	AT-rich interaction domain 4B
80	95	cfa-miR-494	475628	LRP2BP	XM_843707	LRP2 binding protein
81	95	cfa-miR-494	477100	XRN1	XM_005634537	5'-3' exoribonuclease 1
82	95	cfa-miR-494	610769	TMEM263	XM_005625944	transmembrane protein 263
83	95	cfa-miR-494	100687020	ZNF770	XM_005638206	zinc finger protein 770
84	95	cfa-miR-494	488852	SEPSECS	XM_014112657	Sep (O-phosphoserine) tRNA:Sec (selenocysteine) tRNA synthase
85	95	cfa-miR-494	100856303	SOCS6	XM_014122488	suppressor of cytokine signaling 6
86	95	cfa-miR-135b	486136	LZTS1	XM_005635729	leucine zipper tumor suppressor 1
87	95	cfa-miR-135b	485830	KIF3B	XM_005634920	kinesin family member 3B
88	95	cfa-miR-135b	489877	RBAK	XM_005621128	RB associated KRAB zinc finger
89	95	cfa-miR-142	474657	SNX2	XM_531886	sorting nexin 2
90	95	cfa-miR-142	481481	CSNK1G3	XM_005626450	casein kinase 1 gamma 3
91	95	cfa-miR-142	488482	NBEAL1	XM_545603	neurobeachin like 1
92	95	cfa-miR-505	475734	MAP4K3	XM_005630373	mitogen-activated protein kinase kinase kinase kinase 3
93	95	cfa-miR-493	491012	TNS4	XM_548132	tensin 4
94	95	cfa-miR-10a	100856694	ZNF367	XM_003638869	zinc finger protein 367
95	95	cfa-miR-328	611956	TPH1	XM_005633302	tryptophan hydroxylase 1
96	95	cfa-miR-150	489812	LOC489812	XM_014114176	nuclear envelope pore membrane protein POM 121C
97	95	cfa-miR-150	475421	TMTC3	XM_005629214	transmembrane and tetratricopeptide repeat containing 3
98	95	cfa-miR-362	485829	PLAGL2	XM_542953	PLAG1 like zinc finger 2
99	94	cfa-miR-34a	100855965	STX1A	XM_005620964	syntaxin 1A
100	94	cfa-miR-34a	403485	SCN2B	NM_001168459	sodium voltage-gated channel beta subunit 2
101	94	cfa-miR-34a	609887	SLC25A27	XM_005627424	solute carrier family 25 member 27
102	94	cfa-miR-34a	482628	ASCL1	XM_539745	achaete-scute family bHLH transcription factor 1
103	94	cfa-miR-34a	442985	PDGFRB	XM_005618871	platelet derived growth factor receptor beta
104	94	cfa-miR-34a	483631	ARHGAP1	XM_005631051	Rho GTPase activating protein 1
105	94	cfa-miR-34a	449027	FUT9	XM_005627039	fucosyltransferase 9
106	94	cfa-miR-34a	478759	PKP4	XM_005640198	plakophilin 4
107	94	cfa-miR-146a	490632	NOVA1	XM_855886	NOVA alternative splicing regulator 1
108	94	cfa-miR-494	483033	HEATR5B	XM_540148	HEAT repeat containing 5B
109	94	cfa-miR-494	611045	KCNJ16	XM_005624295	potassium voltage-gated channel subfamily J member 16
110	94	cfa-miR-494	100855690	RPA1	XM_003639262	replication protein A1
111	94	cfa-miR-494	442951	IGF1R	XM_014112396	insulin like growth factor 1 receptor
112	94	cfa-miR-494	475336	AGO3	XM_005628960	argonaute 3, RISC catalytic component
113	94	cfa-miR-494	489012	SIRT1	XM_546130	sirtuin 1
114	94	cfa-miR-494	483261	SLC26A3	XM_540380	solute carrier family 26 member 3
115	94	cfa-miR-135b	489174	SLC36A2	XM_546292	solute carrier family 36 member 2
116	94	cfa-miR-142	482770	PARP12	XM_539886	poly(ADP-ribose) polymerase family member 12
117	94	cfa-miR-142	477162	BMP2	XM_534351	bone morphogenetic protein 2
118	94	cfa-miR-142	490447	ATP8B2	XM_014115389	ATPase phospholipid transporting 8B2
119	94	cfa-miR-142	477039	TGFBR2	XM_014106674	transforming growth factor beta receptor 2
120	94	cfa-miR-142	100682968	ZNF420	XM_014115463	zinc finger protein 420
121	94	cfa-miR-142	486076	LOC486076	XM_005635647	disintegrin and metalloproteinase domain-containing protein 29
122	94	cfa-miR-505	490765	MAP3K9	XM_014116019	mitogen-activated protein kinase kinase kinase 9
123	94	cfa-miR-505	611207	CREBL2	XM_848845	cAMP responsive element binding protein like 2
124	94	cfa-miR-493	100856093	WDR33	XM_005631866	WD repeat domain 33
125	94	cfa-miR-146a	490632	NOVA1	XM_855886	NOVA alternative splicing regulator 1
126	94	cfa-miR-150	479444	PPP2R1B	XM_857300	protein phosphatase 2 scaffold subunit Abeta
127	94	cfa-miR-150	488159	SKIL	XM_005639911	SKI like proto-oncogene
128	94	cfa-miR-362	487199	RBM27	XM_005617350	RNA binding motif protein 27
129	94	cfa-miR-362	100856465	LUC7L3	XM_014116654	LUC7 like 3 pre-mRNA splicing factor
130	94	cfa-miR-362	609163	THEM4	XM_014120713	thioesterase superfamily member 4
131	93	cfa-miR-34a	100856243	TSN	XM_003639700	translin
132	93	cfa-miR-34a	482484	ZMYM4	XM_014119513	zinc finger MYM-type containing 4
133	93	cfa-miR-34a	100683848	UCN2	XM_005632587	urocortin 2
134	93	cfa-miR-34a	486095	PNOC	XM_005635670	prepronociceptin
135	93	cfa-miR-411	489387	TMPRSS4	XM_005619718	transmembrane serine protease 4
136	93	cfa-miR-411	480442	EIF5	XM_014116164	eukaryotic translation initiation factor 5
137	93	cfa-miR-411	480318	ATL1	XM_846369	atlastin GTPase 1
138	93	cfa-miR-494	481463	CNOT6	XM_005626285	CCR4-NOT transcription complex subunit 6
139	93	cfa-miR-494	100855421	RFX7	XM_003640056	regulatory factor X7
140	93	cfa-miR-494	482343	MACC1	XM_539460	MET transcriptional regulator MACC1
141	93	cfa-miR-494	477639	PPHLN1	XM_014108515	periphilin 1
142	93	cfa-miR-494	607444	TMEM135	XM_843602	transmembrane protein 135
143	93	cfa-miR-135b	480056	RASAL2	XM_005622480	RAS protein activator like 2
144	93	cfa-miR-135b	487756	KCNJ6	XM_544881	potassium voltage-gated channel subfamily J member 6
145	93	cfa-miR-135b	479312	EBF1	XM_003434511	EBF transcription factor 1
146	93	cfa-miR-135b	487764	BRWD1	XM_544889	bromodomain and WD repeat domain containing 1
147	93	cfa-miR-135b	610368	FYB2	XM_005620249	FYN binding protein 2
148	93	cfa-miR-142	478676	FGF12	XM_535845	fibroblast growth factor 12
149	93	cfa-miR-142	480498	CCDC43	XM_537617	coiled-coil domain containing 43
150	93	cfa-miR-142	403500	EBAG9	XM_005627799	estrogen receptor binding site associated, antigen, 9
151	93	cfa-miR-505	482437	SLC2A1	NM_001159326	solute carrier family 2 member 1
152	93	cfa-miR-493	487235	PIK3R1	XM_003433815	phosphoinositide-3-kinase regulatory subunit 1
153	93	cfa-miR-493	612838	GIGYF2	XM_856835	GRB10 interacting GYF protein 2
154	93	cfa-miR-493	611600	CLRN3	XM_849282	clarin 3
155	93	cfa-miR-493	478938	PIK3C2B	XM_014111226	phosphatidylinositol-4-phosphate 3-kinase catalytic subunit type 2 beta
156	93	cfa-miR-10a	608107	KRT28	XM_005624525	keratin 28
157	93	cfa-miR-10a	479218	RTKN2	XM_005618918	rhotekin 2
158	93	cfa-miR-150	479367	TTC23L	XM_014113150	tetratricopeptide repeat domain 23 like
159	93	cfa-miR-150	490325	SOAT1	XM_005622465	sterol O-acyltransferase 1
160	93	cfa-miR-150	478541	TOMM70	XM_535719	translocase of outer mitochondrial membrane 70
161	93	cfa-miR-150	478617	MARCH6	XM_005639667	membrane associated ring-CH-type finger 6
162	93	cfa-miR-150	100684187	NDC1	XM_003434658	NDC1 transmembrane nucleoporin
163	93	cfa-miR-362	485894	SYS1	XM_014107108	SYS1, golgi trafficking protein
164	92	cfa-miR-34a	476413	RRAS	XM_533617	RAS related
165	92	cfa-miR-34a	489107	CPLX2	XM_005619188	complexin 2
166	92	cfa-miR-34a	612950	DCX	XM_014111894	doublecortin
167	92	cfa-miR-34a	489886	SDK1	XM_005621149	sidekick cell adhesion molecule 1
168	92	cfa-miR-146a	403438	MET	XM_005628338	MET proto-oncogene, receptor tyrosine kinase
169	92	cfa-miR-146a	478485	UNC5C	XM_005639213	unc-5 netrin receptor C
170	92	cfa-miR-146a	609125	TDRKH	XM_005630820	tudor and KH domain containing
171	92	cfa-miR-411	403810	IL33	XM_005626370	interleukin 33
172	92	cfa-miR-411	482192	ADAMTS3	XM_539311	ADAM metallopeptidase with thrombospondin type 1 motif 3
173	92	cfa-miR-411	478269	LRRC57	XM_005638311	leucine rich repeat containing 57
174	92	cfa-miR-494	477990	STAM	XM_535174	signal transducing adaptor molecule
175	92	cfa-miR-494	489589	NADK	XM_005620403	NAD kinase
176	92	cfa-miR-494	608072	KRT40	NM_001346099	keratin 40
177	92	cfa-miR-494	487174	LOC487174	XM_544302	protocadherin beta-7
178	92	cfa-miR-494	491824	XK	XM_548944	X-linked Kx blood group
179	92	cfa-miR-494	488815	TAPT1	XM_005618554	transmembrane anterior posterior transformation 1
180	92	cfa-miR-494	481384	KIAA1841	XM_014117552	KIAA1841
181	92	cfa-miR-494	487569	PRTG	XM_014109375	protogenin
182	92	cfa-miR-494	609334	LMOD2	XM_846583	leiomodin 2
183	92	cfa-miR-494	611497	APLN	XM_849169	apelin
184	92	cfa-miR-135b	450187	EDNRA	XM_014119229	endothelin receptor type A
185	92	cfa-miR-135b	102152668	SMIM13	XM_005640035	small integral membrane protein 13
186	92	cfa-miR-135b	481577	TOPORS	XM_005626702	TOP1 binding arginine/serine rich protein
187	92	cfa-miR-135b	403842	COL4A3	XM_005635768	collagen type IV alpha 3 chain
188	92	cfa-miR-135b	612897	PPM1E	XM_848160	protein phosphatase, Mg2+/Mn2+ dependent 1E
189	92	cfa-miR-135b	482187	MOB1B	XM_005628278	MOB kinase activator 1B
190	92	cfa-miR-142	100856163	NEXMIF	XM_003640221	neurite extension and migration factor
191	92	cfa-miR-142	491342	ZBTB26	XM_005625397	zinc finger and BTB domain containing 26
192	92	cfa-miR-142	477052	KAT2B	XM_014106497	lysine acetyltransferase 2B
193	92	cfa-miR-142	100688824	GJB6	XM_005635567	gap junction protein beta 6
194	92	cfa-miR-142	474631	DMXL1	XM_005626341	Dmx like 1
195	92	cfa-miR-142	477199	ITCH	XM_846367	itchy E3 ubiquitin protein ligase
196	92	cfa-miR-142	484176	CBWD2	NM_001313837	COBW domain containing 2
197	92	cfa-miR-142	480588	APPBP2	XM_537708	amyloid beta precursor protein binding protein 2
198	92	cfa-miR-142	488916	TMEM161B	XM_546033	transmembrane protein 161B
199	92	cfa-miR-142	478203	HP1BP3	XM_005617864	heterochromatin protein 1 binding protein 3
200	92	cfa-miR-10a	100049004	SMAP1	XM_014118014	small ArfGAP 1
201	92	cfa-miR-10a	100684937	SSPN	XM_003433519	sarcospan
202	92	cfa-miR-10a	403461	BDNF	NM_001002975	brain derived neurotrophic factor
203	92	cfa-miR-10a	478620	FAM173B	XM_535794	family with sequence similarity 173 member B
204	92	cfa-miR-328	490602	SLC7A7	XM_547724	solute carrier family 7 member 7
205	92	cfa-miR-146a	403438	MET	XM_005628338	MET proto-oncogene, receptor tyrosine kinase
206	92	cfa-miR-146a	478485	UNC5C	XM_005639213	unc-5 netrin receptor C
207	92	cfa-miR-146a	609125	TDRKH	XM_005630820	tudor and KH domain containing
208	92	cfa-miR-150	477456	ABCB9	XM_853575	ATP binding cassette subfamily B member 9
209	92	cfa-miR-150	476259	WTAP	XM_005615555	WT1 associated protein
210	92	cfa-miR-150	482033	ZHX2	XM_539154	zinc fingers and homeoboxes 2
211	92	cfa-miR-150	487314	KPNA6	XM_005617653	karyopherin subunit alpha 6
212	92	cfa-miR-362	490779	ALDH6A1	XM_005623655	aldehyde dehydrogenase 6 family member A1
213	92	cfa-miR-362	102151621	LOC102151621	XM_005618009	translation initiation factor IF-2-like
214	91	cfa-miR-34a	481035	TMEM255A	XM_538157	transmembrane protein 255A
215	91	cfa-miR-34a	481508	JADE2	XM_005626545	jade family PHD finger 2
216	91	cfa-miR-34a	490728	SGPP1	XM_547850	sphingosine-1-phosphate phosphatase 1
217	91	cfa-miR-34a	609009	ACSM5	XM_005621482	acyl-CoA synthetase medium chain family member 5
218	91	cfa-miR-34a	487871	METAP1	XM_005639220	methionyl aminopeptidase 1
219	91	cfa-miR-34a	490824	EML5	XM_863319	echinoderm microtubule associated protein like 5
220	91	cfa-miR-34a	612806	CAMTA1	XM_014113892	calmodulin binding transcription activator 1
221	91	cfa-miR-146a	403763	MMP13	XM_536598	matrix metallopeptidase 13
222	91	cfa-miR-146a	475197	AHCYL2	XM_532429	adenosylhomocysteinase like 2
223	91	cfa-miR-146a	478450	HNRNPD	XM_535627	heterogeneous nuclear ribonucleoprotein D
224	91	cfa-miR-411	612815	MBNL2	XM_005634024	muscleblind like splicing regulator 2
225	91	cfa-miR-494	474861	DLA-DQA1	NM_001011726	major histocompatibility complex, class II, DQ alpha 1
226	91	cfa-miR-494	478054	JAKMIP2	XM_005617374	janus kinase and microtubule interacting protein 2
227	91	cfa-miR-494	479344	HMGCS1	XM_536483	3-hydroxy-3-methylglutaryl-CoA synthase 1
228	91	cfa-miR-494	488777	DNAJA4	XM_845309	DnaJ heat shock protein family (Hsp40) member A4
229	91	cfa-miR-494	491984	BRWD3	XM_005641529	bromodomain and WD repeat domain containing 3
230	91	cfa-miR-494	490179	ODF2L	XM_014114854	outer dense fiber of sperm tails 2 like
231	91	cfa-miR-494	477064	PIK3R4	XM_534260	phosphoinositide-3-kinase regulatory subunit 4
232	91	cfa-miR-494	481047	BCORL1	XM_538169	BCL6 corepressor like 1
233	91	cfa-miR-494	480558	NME1	XM_005624341	non-metastatic cells 1, protein (NM23A) expressed in
234	91	cfa-miR-135b	100856642	CRAMP1	XM_005621729	cramped chromatin regulator homolog 1
235	91	cfa-miR-135b	476623	DAG1	NM_001033992	dystroglycan 1
236	91	cfa-miR-135b	474424	USP15	XM_855384	ubiquitin specific peptidase 15
237	91	cfa-miR-135b	477343	LATS2	XM_534537	large tumor suppressor kinase 2
238	91	cfa-miR-142	612966	MCMBP	XM_005637462	minichromosome maintenance complex binding protein
239	91	cfa-miR-142	485742	FOXA2	XM_542865	forkhead box A2
240	91	cfa-miR-142	487597	PLEKHO2	XM_544722	pleckstrin homology domain containing O2
241	91	cfa-miR-142	479344	HMGCS1	XM_005619344	3-hydroxy-3-methylglutaryl-CoA synthase 1
242	91	cfa-miR-142	610573	TSPAN14	XM_848106	tetraspanin 14
243	91	cfa-miR-142	609394	TMEM65	XM_846638	transmembrane protein 65
244	91	cfa-miR-142	476271	DSE	XM_533477	dermatan sulfate epimerase
245	91	cfa-miR-142	474983	CEP162	XM_532220	centrosomal protein 162
246	91	cfa-miR-142	609926	EYA2	XM_847968	EYA transcriptional coactivator and phosphatase 2
247	91	cfa-miR-142	610540	LOC610540	XM_003434484	pulmonary surfactant-associated protein A-like
248	91	cfa-miR-505	478219	FBXO42	XM_846933	F-box protein 42
249	91	cfa-miR-505	475537	CDK5	XM_005629752	cyclin dependent kinase 5
250	91	cfa-miR-505	477214	NFS1	XM_534405	NFS1, cysteine desulfurase
251	91	cfa-miR-10a	488219	ELOVL2	XM_014110644	ELOVL fatty acid elongase 2
252	91	cfa-miR-10a	478328	RORA	XM_535503	RAR related orphan receptor A
253	91	cfa-miR-10a	609394	TMEM65	XM_846638	transmembrane protein 65
254	91	cfa-miR-146a	403763	MMP13	XM_536598	matrix metallopeptidase 13
255	91	cfa-miR-146a	475197	AHCYL2	XM_532429	adenosylhomocysteinase like 2
256	91	cfa-miR-146a	478450	HNRNPD	XM_535627	heterogeneous nuclear ribonucleoprotein D
257	91	cfa-miR-150	478600	PCYT1A	XM_535776	phosphate cytidylyltransferase 1, choline, alpha
258	91	cfa-miR-150	611986	ARMT1	XM_849706	acidic residue methyltransferase 1
259	91	cfa-miR-150	609451	FAM168A	XM_005633530	family with sequence similarity 168 member A
260	91	cfa-miR-150	487554	TMOD3	XM_544679	tropomodulin 3
261	91	cfa-miR-150	612021	PAX5	XM_005626823	paired box 5
262	90	cfa-miR-34a	485572	UBP1	XM_003433178	upstream binding protein 1
263	90	cfa-miR-34a	480483	TANC2	XM_005624237	tetratricopeptide repeat, ankyrin repeat and coiled-coil containing 2
264	90	cfa-miR-34a	100686177	ZNF282	XM_014119805	zinc finger protein 282
265	90	cfa-miR-34a	448804	FUT8	NM_001005262	fucosyltransferase 8
266	90	cfa-miR-146a	481584	DCAF12	XM_005626714	DDB1 and CUL4 associated factor 12
267	90	cfa-miR-146a	100856539	F2	XM_003639694	coagulation factor II, thrombin
268	90	cfa-miR-411	488359	GALNT5	XM_545481	polypeptide N-acetylgalactosaminyltransferase 5
269	90	cfa-miR-494	106559287	LOC106559287	XM_014116576	keratin-associated protein 9-9-like
270	90	cfa-miR-494	476936	ELF1	XM_005633937	E74 like ETS transcription factor 1
271	90	cfa-miR-494	490720	SIX4	XM_547842	SIX homeobox 4
272	90	cfa-miR-494	489160	TIMD4	XM_005619256	T cell immunoglobulin and mucin domain containing 4
273	90	cfa-miR-494	479958	LRRC8B	XM_005621953	leucine rich repeat containing 8 VRAC subunit B
274	90	cfa-miR-494	483277	PTPN12	XM_540396	protein tyrosine phosphatase, non-receptor type 12
275	90	cfa-miR-494	487622	GLCE	XM_005638539	glucuronic acid epimerase
276	90	cfa-miR-494	487949	DCBLD2	XM_545071	discoidin, CUB and LCCL domain containing 2
277	90	cfa-miR-494	487577	MINDY2	XM_544702	MINDY lysine 48 deubiquitinase 2
278	90	cfa-miR-494	476518	CNBP	NM_001252264	CCHC-type zinc finger nucleic acid binding protein
279	90	cfa-miR-494	477297	UFM1	XM_534489	ubiquitin fold modifier 1
280	90	cfa-miR-494	487019	SNX16	XM_845117	sorting nexin 16
281	90	cfa-miR-135b	490546	TWSG1	XM_547668	twisted gastrulation BMP signaling modulator 1
282	90	cfa-miR-135b	477941	PDP1	XM_005638127	pyruvate dehyrogenase phosphatase catalytic subunit 1
283	90	cfa-miR-135b	488704	CHSY1	XM_545821	chondroitin sulfate synthase 1
284	90	cfa-miR-135b	612569	NADK2	XM_850301	NAD kinase 2, mitochondrial
285	90	cfa-miR-135b	485695	GK5	XM_542815	glycerol kinase 5
286	90	cfa-miR-135b	486339	ZNRF3	XM_005636399	zinc and ring finger 3
287	90	cfa-miR-135b	479345	ZNF131	XM_862902	zinc finger protein 131
288	90	cfa-miR-135b	484109	CLVS2	XM_014113492	clavesin 2
289	90	cfa-miR-135b	478094	FCHO2	XM_005617469	FCH domain only 2
290	90	cfa-miR-142	490128	STXBP3	XM_014114789	syntaxin binding protein 3
291	90	cfa-miR-142	607671	TSLP	XM_005618038	thymic stromal lymphopoietin
292	90	cfa-miR-142	478721	MAK	XM_005640033	male germ cell associated kinase
293	90	cfa-miR-142	478090	BDP1	XM_005617468	B double prime 1, subunit of RNA polymerase III transcription initiation factor IIIB
294	90	cfa-miR-142	483134	CASQ2	NM_001313816	calsequestrin 2
295	90	cfa-miR-142	478766	SLC4A10	XM_005640250	solute carrier family 4 member 10
296	90	cfa-miR-142	609116	RBFOX1	XM_846368	RNA binding fox-1 homolog 1
297	90	cfa-miR-142	488145	PDCD10	XM_545269	programmed cell death 10
298	90	cfa-miR-142	481947	PRDM1	XM_005627674	PR/SET domain 1
299	90	cfa-miR-493	484509	PLEKHG2	XM_005616595	pleckstrin homology and RhoGEF domain containing G2
300	90	cfa-miR-493	474445	CCT2	XM_531675	chaperonin containing TCP1 subunit 2
301	90	cfa-miR-493	477200	DYNLRB1	XM_005634683	dynein light chain roadblock-type 1
302	90	cfa-miR-493	490928	ACBD4	XM_014116508	acyl-CoA binding domain containing 4
303	90	cfa-miR-493	403803	RPE65	NM_001003176	RPE65, retinoid isomerohydrolase
304	90	cfa-miR-493	480454	MAP2K6	XM_005624291	mitogen-activated protein kinase kinase 6
305	90	cfa-miR-10a	100856585	LOC100856585	XM_005638853	protein SON
306	90	cfa-miR-10a	491157	CRLF3	XM_548277	cytokine receptor like factor 3
307	90	cfa-miR-10a	478406	SON	XM_005638872	SON DNA binding protein
308	90	cfa-miR-146a	481584	DCAF12	XM_005626714	DDB1 and CUL4 associated factor 12
309	90	cfa-miR-146a	100856539	F2	XM_003639694	coagulation factor II, thrombin
310	90	cfa-miR-150	485643	NR1D2	XM_542763	nuclear receptor subfamily 1 group D member 2
311	90	cfa-miR-150	608527	PALB2	XM_845578	partner and localizer of BRCA2
312	90	cfa-miR-362	100685860	IRF2BPL	XM_014115699	interferon regulatory factor 2 binding protein like
313	90	cfa-miR-362	610672	AP1AR	XM_848212	adaptor related protein complex 1 associated regulatory protein
314	90	cfa-miR-362	492075	LHFPL1	XM_858595	LHFPL tetraspan subfamily member 1
315	89	cfa-miR-34a	479957	ZNF644	XM_005621943	zinc finger protein 644
316	89	cfa-miR-34a	479516	TTC19	XM_536654	tetratricopeptide repeat domain 19
317	89	cfa-miR-34a	442860	PDGFRA	XM_005628195	platelet derived growth factor receptor alpha
318	89	cfa-miR-34a	489423	ELMOD1	XM_014113453	ELMO domain containing 1
319	89	cfa-miR-34a	480647	INPP5K	XM_005624925	inositol polyphosphate-5-phosphatase K
320	89	cfa-miR-34a	491150	ASIC2	XM_003435298	acid sensing ion channel subunit 2
321	89	cfa-miR-146a	480733	STRBP	XM_003435341	spermatid perinuclear RNA binding protein
322	89	cfa-miR-146a	102151519	LOC102151519	XM_014114308	zinc finger protein 300-like
323	89	cfa-miR-411	608476	FABP4	XM_845069	fatty acid binding protein 4
324	89	cfa-miR-411	490864	TECPR2	XM_005623828	tectonin beta-propeller repeat containing 2
325	89	cfa-miR-411	480338	PSMA3	XM_537460	proteasome subunit alpha 3
326	89	cfa-miR-411	100683601	SCEL	XM_005633990	sciellin
327	89	cfa-miR-411	485521	TGDS	XM_542640	TDP-glucose 4,6-dehydratase
328	89	cfa-miR-494	479848	ZC3H7A	XM_005621538	zinc finger CCCH-type containing 7A
329	89	cfa-miR-494	481001	MORF4L2	XM_003435632	mortality factor 4 like 2
330	89	cfa-miR-494	609394	TMEM65	XM_005627912	transmembrane protein 65
331	89	cfa-miR-494	482621	ANKS1B	XM_539738	ankyrin repeat and sterile alpha motif domain containing 1B
332	89	cfa-miR-494	490521	MIB1	XM_014115524	mindbomb E3 ubiquitin protein ligase 1
333	89	cfa-miR-494	608981	RAP1B	XM_846157	RAP1B, member of RAS oncogene family
334	89	cfa-miR-494	479268	CCSER2	XM_014112942	coiled-coil serine rich protein 2
335	89	cfa-miR-135b	482977	SDCBP	XM_014109249	syndecan binding protein
336	89	cfa-miR-135b	609937	ORC5	XM_847289	origin recognition complex subunit 5
337	89	cfa-miR-135b	488930	THBS4	XM_005618172	thrombospondin 4
338	89	cfa-miR-135b	607616	ANGPT2	XM_005629929	angiopoietin 2
339	89	cfa-miR-135b	609282	CHCHD7	XM_846516	coiled-coil-helix-coiled-coil-helix domain containing 7
340	89	cfa-miR-135b	478239	SLC12A6	XM_014109414	solute carrier family 12 member 6
341	89	cfa-miR-135b	481622	TSTD2	XM_538744	thiosulfate sulfurtransferase like domain containing 2
342	89	cfa-miR-135b	475106	KHDRBS3	XM_843255	KH RNA binding domain containing, signal transduction associated 3
343	89	cfa-miR-135b	485521	TGDS	XM_542640	TDP-glucose 4,6-dehydratase
344	89	cfa-miR-142	481337	REV1	XM_014117470	REV1, DNA directed polymerase
345	89	cfa-miR-142	490642	ARHGAP5	XM_845275	Rho GTPase activating protein 5
346	89	cfa-miR-142	479250	MYOZ1	XM_005618876	myozenin 1
347	89	cfa-miR-142	481159	RAB3IP	XM_005625622	RAB3A interacting protein
348	89	cfa-miR-142	474791	LOC474791	XM_532021	protein NipSnap homolog 3A
349	89	cfa-miR-142	475145	CLOCK	XM_014118808	clock circadian regulator
350	89	cfa-miR-142	608441	CDK7	XM_845331	cyclin dependent kinase 7
351	89	cfa-miR-142	487357	CEP85	XM_005617757	centrosomal protein 85
352	89	cfa-miR-505	489839	MEPCE	XM_546957	methylphosphate capping enzyme
353	89	cfa-miR-505	487680	CADM2	XM_544804	cell adhesion molecule 2
354	89	cfa-miR-505	612948	CEPT1	XM_847331	choline/ethanolamine phosphotransferase 1
355	89	cfa-miR-493	609030	SLC10A6	XM_014109970	solute carrier family 10 member 6
356	89	cfa-miR-493	610171	TOMM5	XM_861881	translocase of outer mitochondrial membrane 5
357	89	cfa-miR-493	478668	ST6GAL1	XM_005639812	ST6 beta-galactoside alpha-2,6-sialyltransferase 1
358	89	cfa-miR-493	480852	SYAP1	XM_537969	synapse associated protein 1
359	89	cfa-miR-10a	482134	ATP10D	XM_844440	ATPase phospholipid transporting 10D (putative)
360	89	cfa-miR-328	482378	TRIL	XM_005628670	TLR4 interactor with leucine rich repeats
361	89	cfa-miR-146a	480733	STRBP	XM_003435341	spermatid perinuclear RNA binding protein
362	89	cfa-miR-146a	102151519	LOC102151519	XM_014114308	zinc finger protein 300-like
363	89	cfa-miR-150	491039	SOCS7	XM_014116482	suppressor of cytokine signaling 7
364	89	cfa-miR-150	609634	SLC28A1	XM_014112452	solute carrier family 28 member 1
365	89	cfa-miR-150	482934	WDR17	XM_014120175	WD repeat domain 17
366	89	cfa-miR-362	486914	EIF3A	XM_847038	eukaryotic translation initiation factor 3 subunit A
367	88	cfa-miR-34a	484655	SLC6A1	XM_541770	solute carrier family 6 member 1
368	88	cfa-miR-34a	476455	SHKBP1	XM_533665	SH3KBP1 binding protein 1
369	88	cfa-miR-34a	481462	RASGEF1C	XM_014117605	RasGEF domain family member 1C
370	88	cfa-miR-34a	474562	MGAT4A	XM_014117486	alpha-1,3-mannosyl-glycoprotein 4-beta-N-acetylglucosaminyltransferase A
371	88	cfa-miR-34a	476186	LMAN1	XM_014108254	lectin, mannose binding 1
372	88	cfa-miR-34a	100856195	FLOT2	XM_014116791	flotillin 2
373	88	cfa-miR-34a	489121	STK10	XM_546239	serine/threonine kinase 10
374	88	cfa-miR-146a	608611	C1H9orf40	XM_845687	chromosome 1 C9orf40 homolog
375	88	cfa-miR-146a	479940	ARHGAP29	XM_537065	Rho GTPase activating protein 29
376	88	cfa-miR-146a	100856060	HORMAD1	XM_003639633	HORMA domain containing 1
377	88	cfa-miR-146a	475947	HIPK3	XM_005631134	homeodomain interacting protein kinase 3
378	88	cfa-miR-146a	486543	SLC11A2	XM_543669	solute carrier family 11 member 2
379	88	cfa-miR-146a	481047	BCORL1	XM_005641793	BCL6 corepressor like 1
380	88	cfa-miR-146a	484716	APPL1	XM_843982	adaptor protein, phosphotyrosine interacting with PH domain and leucine zipper 1
381	88	cfa-miR-411	100688012	NKAIN2	XM_014113513	sodium/potassium transporting ATPase interacting 2
382	88	cfa-miR-494	403492	G6PC	NM_001002993	glucose-6-phosphatase catalytic subunit
383	88	cfa-miR-494	608168	SLC22A17	XM_005623906	solute carrier family 22 member 17
384	88	cfa-miR-494	477995	SUV39H2	XM_005617111	suppressor of variegation 3-9 homolog 2
385	88	cfa-miR-494	100684696	LOC100684696	XM_014112158	dnaJ homolog subfamily A member 2-like
386	88	cfa-miR-494	477734	DCP1B	XM_534931	decapping mRNA 1B
387	88	cfa-miR-494	474793	FSD1L	XM_005626893	fibronectin type III and SPRY domain containing 1 like
388	88	cfa-miR-494	102155438	OPN3	XM_014115010	opsin 3
389	88	cfa-miR-494	487580	BNIP2	XM_014109377	BCL2 interacting protein 2
390	88	cfa-miR-494	476578	DENND6A	XM_533782	DENN domain containing 6A
391	88	cfa-miR-494	480294	MIPOL1	XM_005623349	mirror-image polydactyly 1
392	88	cfa-miR-494	490666	LRFN5	XM_005623354	leucine rich repeat and fibronectin type III domain containing 5
393	88	cfa-miR-494	490537	TGIF1	XM_547659	TGFB induced factor homeobox 1
394	88	cfa-miR-494	489229	LMBRD2	XM_546347	LMBR1 domain containing 2
395	88	cfa-miR-494	477264	DPM1	XM_862122	dolichyl-phosphate mannosyltransferase subunit 1, catalytic
396	88	cfa-miR-135b	609594	BNIP1	XM_005619200	BCL2 interacting protein 1
397	88	cfa-miR-135b	478967	MARC2	XM_005640827	mitochondrial amidoxime reducing component 2
398	88	cfa-miR-135b	610435	CADM3	XM_014111257	cell adhesion molecule 3
399	88	cfa-miR-135b	611767	TESMIN	XM_005631382	testis expressed metallothionein like protein
400	88	cfa-miR-135b	403169	ESRRA	XM_005631023	estrogen related receptor alpha
401	88	cfa-miR-135b	102155259	LOC102155259	XM_005615683	pantetheinase-like
402	88	cfa-miR-135b	477657	ERGIC2	XM_534852	ERGIC and golgi 2
403	88	cfa-miR-135b	485842	CHMP4B	XM_542966	charged multivesicular body protein 4B
404	88	cfa-miR-135b	491262	GLT6D1	XM_014116951	glycosyltransferase 6 domain containing 1
405	88	cfa-miR-135b	484360	SYT3	XM_014114997	synaptotagmin 3
406	88	cfa-miR-135b	489003	ADO	XM_005618921	2-aminoethanethiol dioxygenase
407	88	cfa-miR-135b	481554	SLC24A2	XM_005626670	solute carrier family 24 member 2
408	88	cfa-miR-135b	483925	NFATC1	XM_005615287	nuclear factor of activated T cells 1
409	88	cfa-miR-142	491034	PIP4K2B	XM_548154	phosphatidylinositol-5-phosphate 4-kinase type 2 beta
410	88	cfa-miR-142	480282	STRN3	XM_005623296	striatin 3
411	88	cfa-miR-142	100049004	SMAP1	XM_014118014	small ArfGAP 1
412	88	cfa-miR-142	483036	PRKD3	XM_540151	protein kinase D3
413	88	cfa-miR-142	476215	MAP3K5	XM_533420	mitogen-activated protein kinase kinase kinase 5
414	88	cfa-miR-142	474541	GCC2	XM_531770	GRIP and coiled-coil domain containing 2
415	88	cfa-miR-142	488523	USP37	XM_014110894	ubiquitin specific peptidase 37
416	88	cfa-miR-142	474678	AFF4	XM_005626529	AF4/FMR2 family member 4
417	88	cfa-miR-142	403490	SLC23A2	XM_005634671	solute carrier family 23 member 2
418	88	cfa-miR-142	487910	UGT8	XM_545033	UDP glycosyltransferase 8
419	88	cfa-miR-142	479924	SLC30A7	XM_537050	solute carrier family 30 member 7
420	88	cfa-miR-142	478234	TARDBP	XM_005618006	TAR DNA binding protein
421	88	cfa-miR-142	609899	PANX3	XM_847248	pannexin 3
422	88	cfa-miR-505	482096	SLC39A4	XM_014118658	solute carrier family 39 member 4
423	88	cfa-miR-505	482665	CTSO	XM_005629452	cathepsin O
424	88	cfa-miR-505	482765	TMEM178B	XM_539881	transmembrane protein 178B
425	88	cfa-miR-493	479926	CDC14A	XM_005621868	cell division cycle 14A
426	88	cfa-miR-493	476810	PAAF1	XM_534014	proteasomal ATPase associated factor 1
427	88	cfa-miR-10a	481463	CNOT6	XM_005626285	CCR4-NOT transcription complex subunit 6
428	88	cfa-miR-10a	487511	MAPKBP1	XM_003433893	mitogen-activated protein kinase binding protein 1
429	88	cfa-miR-328	479249	USP54	XM_014112901	ubiquitin specific peptidase 54
430	88	cfa-miR-328	102151580	LOC102151580	XM_005627483	uncharacterized LOC102151580
431	88	cfa-miR-146a	608611	C1H9orf40	XM_845687	chromosome 1 C9orf40 homolog
432	88	cfa-miR-146a	479940	ARHGAP29	XM_537065	Rho GTPase activating protein 29
433	88	cfa-miR-146a	100856060	HORMAD1	XM_003639633	HORMA domain containing 1
434	88	cfa-miR-146a	475947	HIPK3	XM_005631134	homeodomain interacting protein kinase 3
435	88	cfa-miR-146a	486543	SLC11A2	XM_543669	solute carrier family 11 member 2
436	88	cfa-miR-146a	481047	BCORL1	XM_005641793	BCL6 corepressor like 1
437	88	cfa-miR-146a	484716	APPL1	XM_843982	adaptor protein, phosphotyrosine interacting with PH domain and leucine zipper 1
438	88	cfa-miR-150	489141	GABRG2	XM_861944	gamma-aminobutyric acid type A receptor gamma2 subunit
439	88	cfa-miR-150	481798	TAF8	XM_005627343	TATA-box binding protein associated factor 8
440	88	cfa-miR-150	475962	ZFP91	XM_853755	ZFP91 zinc finger protein
441	88	cfa-miR-150	475977	MTCH2	XM_005631232	mitochondrial carrier 2
442	88	cfa-miR-150	483262	CBLL1	XM_014120796	Cbl proto-oncogene like 1
443	88	cfa-miR-150	484148	KIF27	XM_005615816	kinesin family member 27
444	88	cfa-miR-362	488126	IL1RAP	XM_014110431	interleukin 1 receptor accessory protein
445	88	cfa-miR-362	490704	ATG14	XM_014115916	autophagy related 14
446	87	cfa-miR-34a	480282	STRN3	XM_005623296	striatin 3
447	87	cfa-miR-34a	478347	MAP2K1	NM_001048094	mitogen-activated protein kinase kinase 1
448	87	cfa-miR-34a	489882	TNRC18	XM_547000	trinucleotide repeat containing 18
449	87	cfa-miR-34a	475999	PPFIA1	XM_005631373	PTPRF interacting protein alpha 1
450	87	cfa-miR-34a	491999	KLHL4	XM_549119	kelch like family member 4
451	87	cfa-miR-146a	485633	CMC1	XM_542752	C-X9-C motif containing 1
452	87	cfa-miR-146a	479982	DNAJB4	XM_862584	DnaJ heat shock protein family (Hsp40) member B4
453	87	cfa-miR-146a	488881	NUDT12	XM_005618043	nudix hydrolase 12
454	87	cfa-miR-146a	476070	MAD2L1	XM_533278	mitotic arrest deficient 2 like 1
455	87	cfa-miR-411	479541	CACHD1	XM_536680	cache domain containing 1
456	87	cfa-miR-411	485615	SEC22C	XM_845320	SEC22 homolog C, vesicle trafficking protein
457	87	cfa-miR-411	477039	TGFBR2	XM_005634331	transforming growth factor beta receptor 2
458	87	cfa-miR-411	414755	PLN	NM_001003332	phospholamban
459	87	cfa-miR-411	491343	ZBTB6	XM_005625395	zinc finger and BTB domain containing 6
460	87	cfa-miR-411	102155055	LOC102155055	XM_005635592	chitin-binding lectin 1-like
461	87	cfa-miR-494	478192	HNRNPR	XM_014110666	heterogeneous nuclear ribonucleoprotein R
462	87	cfa-miR-494	478375	CGGBP1	XM_535549	CGG triplet repeat binding protein 1
463	87	cfa-miR-494	477502	TAOK3	XM_857524	TAO kinase 3
464	87	cfa-miR-494	607683	CUL4A	XM_844449	cullin 4A
465	87	cfa-miR-494	100683052	ZNF599	XM_005616729	zinc finger protein 599
466	87	cfa-miR-494	403525	RWDD4	NM_001286853	RWD domain containing 4
467	87	cfa-miR-494	612748	ANKHD1	XM_005617247	ankyrin repeat and KH domain containing 1
468	87	cfa-miR-494	487210	SLC38A9	XM_544338	solute carrier family 38 member 9
469	87	cfa-miR-494	488688	GABRA5	XM_005618227	gamma-aminobutyric acid type A receptor alpha5 subunit
470	87	cfa-miR-494	474986	SYNCRIP	XM_005627594	synaptotagmin binding cytoplasmic RNA interacting protein
471	87	cfa-miR-494	477435	GOLGA3	XM_005636067	golgin A3
472	87	cfa-miR-494	612887	SCAI	XM_014117068	suppressor of cancer cell invasion
473	87	cfa-miR-135b	477907	SLCO5A1	XM_014109226	solute carrier organic anion transporter family member 5A1
474	87	cfa-miR-135b	489483	KCNAB3	XM_546601	potassium voltage-gated channel subfamily A regulatory beta subunit 3
475	87	cfa-miR-135b	100856358	FOXN2	XM_003639326	forkhead box N2
476	87	cfa-miR-135b	477280	TAF4	XM_014107182	TATA-box binding protein associated factor 4
477	87	cfa-miR-135b	475461	NR3C2	XM_014119440	nuclear receptor subfamily 3 group C member 2
478	87	cfa-miR-135b	475280	BMPER	XM_532513	BMP binding endothelial regulator
479	87	cfa-miR-135b	609956	PIK3R2	XM_847313	phosphoinositide-3-kinase regulatory subunit 2
480	87	cfa-miR-142	481001	MORF4L2	XM_003435632	mortality factor 4 like 2
481	87	cfa-miR-142	479254	KAT6B	XM_536397	lysine acetyltransferase 6B
482	87	cfa-miR-142	100855811	DVL1	XM_005620382	dishevelled segment polarity protein 1
483	87	cfa-miR-142	488230	MYLIP	XM_545352	myosin regulatory light chain interacting protein
484	87	cfa-miR-142	609364	HSD17B7	XM_014111263	hydroxysteroid 17-beta dehydrogenase 7
485	87	cfa-miR-142	100688936	DLL1	XM_005627795	delta like canonical Notch ligand 1
486	87	cfa-miR-142	474451	TBC1D15	XM_531681	TBC1 domain family member 15
487	87	cfa-miR-142	100683153	TTC39A	XM_014119252	tetratricopeptide repeat domain 39A
488	87	cfa-miR-142	479665	TAT	XM_536796	tyrosine aminotransferase
489	87	cfa-miR-142	492171	ZIC3	XM_549291	Zic family member 3
490	87	cfa-miR-142	490589	TC2N	XM_005623156	tandem C2 domains, nuclear
491	87	cfa-miR-142	480354	AKAP5	XM_005623493	A-kinase anchoring protein 5
492	87	cfa-miR-505	475338	PSMB2	XM_003431970	proteasome subunit beta 2
493	87	cfa-miR-505	485864	SRC	XM_005635039	SRC proto-oncogene, non-receptor tyrosine kinase
494	87	cfa-miR-505	609157	GNAO1	XM_846032	G protein subunit alpha o1
495	87	cfa-miR-505	483794	MYRF	XM_014120898	myelin regulatory factor
496	87	cfa-miR-493	476022	CFL1	XM_533231	cofilin 1
497	87	cfa-miR-493	607579	ZMAT4	XM_005629823	zinc finger matrin-type 4
498	87	cfa-miR-493	608697	LOC608697	XM_014106516	2-hydroxyacyl-CoA lyase 1
499	87	cfa-miR-10a	480310	MDGA2	XM_537432	MAM domain containing glycosylphosphatidylinositol anchor 2
500	87	cfa-miR-10a	481375	CCDC88A	XM_005626113	coiled-coil domain containing 88A
501	87	cfa-miR-10a	414755	PLN	NM_001003332	phospholamban
502	87	cfa-miR-328	106558917	CHP2	XM_014114466	calcineurin like EF-hand protein 2
503	87	cfa-miR-146a	485633	CMC1	XM_542752	C-X9-C motif containing 1
504	87	cfa-miR-146a	479982	DNAJB4	XM_862584	DnaJ heat shock protein family (Hsp40) member B4
505	87	cfa-miR-146a	488881	NUDT12	XM_005618043	nudix hydrolase 12
506	87	cfa-miR-146a	476070	MAD2L1	XM_533278	mitotic arrest deficient 2 like 1
507	87	cfa-miR-150	480085	DCAF6	XM_005622558	DDB1 and CUL4 associated factor 6
508	87	cfa-miR-150	488215	LOC488215	XM_545337	N-acetyllactosaminide beta-1,6-N-acetylglucosaminyl-transferase
509	87	cfa-miR-150	481127	MBD6	XM_005625543	methyl-CpG binding domain protein 6
510	87	cfa-miR-150	100684886	NGRN	XM_003434375	neugrin, neurite outgrowth associated
511	87	cfa-miR-150	487106	MYO3A	XM_005616985	myosin IIIA
512	87	cfa-miR-150	487002	GDAP1	XM_544131	ganglioside induced differentiation associated protein 1
513	87	cfa-miR-362	610530	SNX18	XM_848613	sorting nexin 18
514	87	cfa-miR-362	474808	ALAD	XM_850277	aminolevulinate dehydratase
515	87	cfa-miR-362	490491	NOL4	XM_547613	nucleolar protein 4
516	86	cfa-miR-34a	477199	ITCH	XM_846367	itchy E3 ubiquitin protein ligase
517	86	cfa-miR-34a	475497	LOC475497	XM_532720	synaptobrevin homolog YKT6
518	86	cfa-miR-34a	486303	HNF1A	XM_543429	HNF1 homeobox A
519	86	cfa-miR-34a	479517	ZSWIM7	XM_536655	zinc finger SWIM-type containing 7
520	86	cfa-miR-34a	100684940	SMIM15	XM_003433810	small integral membrane protein 15
521	86	cfa-miR-34a	477964	JCAD	XM_005617055	junctional cadherin 5 associated
522	86	cfa-miR-34a	475197	AHCYL2	XM_532429	adenosylhomocysteinase like 2
523	86	cfa-miR-34a	492223	GABRA3	XM_549343	gamma-aminobutyric acid type A receptor alpha3 subunit
524	86	cfa-miR-146a	476455	SHKBP1	XM_533665	SH3KBP1 binding protein 1
525	86	cfa-miR-146a	485766	SPTLC3	XM_542889	serine palmitoyltransferase long chain base subunit 3
526	86	cfa-miR-146a	100683048	ESYT2	XM_005629719	extended synaptotagmin 2
527	86	cfa-miR-146a	403765	CD80	NM_001003147	CD80 molecule
528	86	cfa-miR-411	478102	NSA2	XM_845712	NSA2, ribosome biogenesis homolog
529	86	cfa-miR-411	485765	ISM1	XM_542888	isthmin 1
530	86	cfa-miR-494	106558823	LOC106558823	XM_014113709	uncharacterized LOC106558823
531	86	cfa-miR-494	490642	ARHGAP5	XM_845275	Rho GTPase activating protein 5
532	86	cfa-miR-494	100856093	WDR33	XM_005631866	WD repeat domain 33
533	86	cfa-miR-494	486905	SHTN1	XM_005637772	shootin 1
534	86	cfa-miR-494	481028	WDR44	XM_538149	WD repeat domain 44
535	86	cfa-miR-494	475657	KIDINS220	XM_014120327	kinase D interacting substrate 220
536	86	cfa-miR-494	477324	SLC46A3	XM_534517	solute carrier family 46 member 3
537	86	cfa-miR-494	481531	RANBP6	XM_003431635	RAN binding protein 6
538	86	cfa-miR-494	609409	JUND	XM_847192	JunD proto-oncogene, AP-1 transcription factor subunit
539	86	cfa-miR-135b	100856425	PEX11A	XM_003638962	peroxisomal biogenesis factor 11 alpha
540	86	cfa-miR-135b	491114	RNF43	XM_014116698	ring finger protein 43
541	86	cfa-miR-135b	480858	PDHA1	XM_537975	pyruvate dehydrogenase E1 alpha 1 subunit
542	86	cfa-miR-135b	488891	CHD1	XM_843366	chromodomain helicase DNA binding protein 1
543	86	cfa-miR-142	609361	CACNB4	XM_005631991	calcium voltage-gated channel auxiliary subunit beta 4
544	86	cfa-miR-142	491771	MBTPS2	XM_014111596	membrane bound transcription factor peptidase, site 2
545	86	cfa-miR-142	611799	UBE2R2	XM_849513	ubiquitin conjugating enzyme E2 R2
546	86	cfa-miR-142	100685065	C1H18orf63	XM_005615316	chromosome 1 C18orf63 homolog
547	86	cfa-miR-142	481882	FILIP1	XM_539003	filamin A interacting protein 1
548	86	cfa-miR-142	608930	SERPINE2	XM_014111110	serpin family E member 2
549	86	cfa-miR-142	485615	SEC22C	XM_845320	SEC22 homolog C, vesicle trafficking protein
550	86	cfa-miR-142	100856263	CH25H	NM_001313827	cholesterol 25-hydroxylase
551	86	cfa-miR-142	609133	ST6GALNAC4	XM_005625320	ST6 N-acetylgalactosaminide alpha-2,6-sialyltransferase 4
552	86	cfa-miR-142	486621	TMTC1	XM_005637011	transmembrane and tetratricopeptide repeat containing 1
553	86	cfa-miR-142	475493	DDX60	XM_014119746	DExD/H-box helicase 60
554	86	cfa-miR-505	490440	PYGO2	XM_547562	pygopus family PHD finger 2
555	86	cfa-miR-505	403936	VASP	NM_001003256	vasodilator stimulated phosphoprotein
556	86	cfa-miR-493	478161	YTHDF2	XM_014110064	YTH N6-methyladenosine RNA binding protein 2
557	86	cfa-miR-493	485214	ART5	XM_014122571	ADP-ribosyltransferase 5
558	86	cfa-miR-328	485099	PRSS57	XM_542217	serine protease 57
559	86	cfa-miR-328	483626	DDB2	XM_014120968	damage specific DNA binding protein 2
560	86	cfa-miR-328	489525	ULK2	XM_005620112	unc-51 like autophagy activating kinase 2
561	86	cfa-miR-146a	476455	SHKBP1	XM_533665	SH3KBP1 binding protein 1
562	86	cfa-miR-146a	485766	SPTLC3	XM_542889	serine palmitoyltransferase long chain base subunit 3
563	86	cfa-miR-146a	100683048	ESYT2	XM_005629719	extended synaptotagmin 2
564	86	cfa-miR-146a	403765	CD80	NM_001003147	CD80 molecule
565	86	cfa-miR-150	477966	ZEB1	XM_005617038	zinc finger E-box binding homeobox 1
566	86	cfa-miR-150	475939	HSD17B12	XM_843411	hydroxysteroid 17-beta dehydrogenase 12
567	86	cfa-miR-150	480636	CPD	XM_537756	carboxypeptidase D
568	86	cfa-miR-362	489673	IRF8	XM_546793	interferon regulatory factor 8
569	86	cfa-miR-362	100688936	DLL1	XM_005627795	delta like canonical Notch ligand 1
570	86	cfa-miR-362	100686426	CYSLTR1	XM_003435590	cysteinyl leukotriene receptor 1
571	86	cfa-miR-362	488697	OTUD7A	XM_014112331	OTU deubiquitinase 7A
572	86	cfa-miR-362	481333	RNF149	XM_014117460	ring finger protein 149
573	85	cfa-miR-34a	100855862	BMP3	XM_014109892	bone morphogenetic protein 3
574	85	cfa-miR-34a	478409	ITSN1	XM_014109749	intersectin 1
575	85	cfa-miR-34a	491763	ADGRG2	XM_003435469	adhesion G protein-coupled receptor G2
576	85	cfa-miR-34a	486960	PLAG1	XM_005638000	PLAG1 zinc finger
577	85	cfa-miR-34a	489245	CDH9	XM_014113155	cadherin 9
578	85	cfa-miR-34a	491340	LHX2	XM_858575	LIM homeobox 2
579	85	cfa-miR-34a	491193	SLC43A2	XM_005624930	solute carrier family 43 member 2
580	85	cfa-miR-34a	477849	NSMCE4A	XM_005637886	NSE4 homolog A, SMC5-SMC6 complex component
581	85	cfa-miR-34a	480654	LOC480654	XM_005624945	serine racemase
582	85	cfa-miR-34a	100688981	TAF5	XM_003433615	TATA-box binding protein associated factor 5
583	85	cfa-miR-146a	482028	DEPTOR	XM_539149	DEP domain containing MTOR interacting protein
584	85	cfa-miR-146a	483164	LOC483164	XM_005630737	histone H2B type 2-F
585	85	cfa-miR-146a	477369	KIF13B	XM_014107535	kinesin family member 13B
586	85	cfa-miR-411	483413	API5	XM_851505	apoptosis inhibitor 5
587	85	cfa-miR-494	481954	FOXO3	XM_003639400	forkhead box O3
588	85	cfa-miR-494	486256	BCL7A	XM_543381	BCL7A, BAF complex component
589	85	cfa-miR-494	487564	UNC13C	XM_014109625	unc-13 homolog C
590	85	cfa-miR-494	474978	BCKDHB	XM_005627565	branched chain keto acid dehydrogenase E1 subunit beta
591	85	cfa-miR-494	612583	SIPA1L3	XM_014116099	signal induced proliferation associated 1 like 3
592	85	cfa-miR-494	480470	SMURF2	XM_537589	SMAD specific E3 ubiquitin protein ligase 2
593	85	cfa-miR-494	474441	CPSF6	XM_014117117	cleavage and polyadenylation specific factor 6
594	85	cfa-miR-494	481162	PTPRB	XM_538283	protein tyrosine phosphatase, receptor type B
595	85	cfa-miR-494	484159	RFK	XM_005615844	riboflavin kinase
596	85	cfa-miR-494	474945	COL21A1	XM_005627495	collagen type XXI alpha 1 chain
597	85	cfa-miR-135b	480615	TEFM	XM_005624831	transcription elongation factor, mitochondrial
598	85	cfa-miR-135b	610692	PTPN3	XM_005626910	protein tyrosine phosphatase, non-receptor type 3
599	85	cfa-miR-135b	482613	ELK3	XM_539730	ELK3, ETS transcription factor
600	85	cfa-miR-135b	482161	ARL9	XM_539280	ADP ribosylation factor like GTPase 9
601	85	cfa-miR-135b	612218	MYPOP	XM_849954	Myb related transcription factor, partner of profilin
602	85	cfa-miR-135b	492093	SLC25A5	XM_846608	solute carrier family 25 member 5
603	85	cfa-miR-135b	489107	CPLX2	XM_005619188	complexin 2
604	85	cfa-miR-135b	481747	IP6K3	XM_538868	inositol hexakisphosphate kinase 3
605	85	cfa-miR-135b	478560	PHLDB2	XM_014110198	pleckstrin homology like domain family B member 2
606	85	cfa-miR-135b	479139	APC	XM_014111995	APC, WNT signaling pathway regulator
607	85	cfa-miR-135b	607829	FGF11	XM_844648	fibroblast growth factor 11
608	85	cfa-miR-135b	482037	MTSS1	XM_005627927	MTSS1, I-BAR domain containing
609	85	cfa-miR-142	475380	PLK3	XM_532604	polo like kinase 3
610	85	cfa-miR-142	100855585	NETO1	XM_003638783	neuropilin and tolloid like 1
611	85	cfa-miR-142	487549	ATP8B4	XM_005638400	ATPase phospholipid transporting 8B4 (putative)
612	85	cfa-miR-142	474611	B3GNT2	XM_005626144	UDP-GlcNAc:betaGal beta-1,3-N-acetylglucosaminyltransferase 2
613	85	cfa-miR-142	612931	ARL1	XM_847897	ADP ribosylation factor like GTPase 1
614	85	cfa-miR-142	481291	PRDM4	XM_014117387	PR/SET domain 4
615	85	cfa-miR-142	482906	SORBS2	XM_014120130	sorbin and SH3 domain containing 2
616	85	cfa-miR-142	486154	SLC16A14	XM_543280	solute carrier family 16 member 14
617	85	cfa-miR-142	612008	UEVLD	XM_005633743	UEV and lactate/malate dehyrogenase domains
618	85	cfa-miR-142	490564	SEH1L	XM_855633	SEH1 like nucleoporin
619	85	cfa-miR-142	100683903	PKIB	XM_003432556	cAMP-dependent protein kinase inhibitor beta
620	85	cfa-miR-142	612020	FBXO5	XM_849747	F-box protein 5
621	85	cfa-miR-142	491893	TSPYL2	XM_005641375	TSPY like 2
622	85	cfa-miR-142	485673	MSL2	XM_542793	MSL complex subunit 2
623	85	cfa-miR-142	100683308	PPP1R1C	XM_005640378	protein phosphatase 1 regulatory inhibitor subunit 1C
624	85	cfa-miR-142	490561	PRELID3A	XM_014115592	PRELI domain containing 3A
625	85	cfa-miR-505	476326	TRPM3	XM_003432612	transient receptor potential cation channel subfamily M member 3
626	85	cfa-miR-505	489868	TECPR1	XM_014114294	tectonin beta-propeller repeat containing 1
627	85	cfa-miR-493	475346	VPS35	XM_532570	VPS35, retromer complex component
628	85	cfa-miR-493	100684588	LOC100684588	XM_014112145	signal-regulatory protein beta-1-like
629	85	cfa-miR-493	608717	ETF1	XM_014117667	eukaryotic translation termination factor 1
630	85	cfa-miR-10a	482870	PURG	XM_005629889	purine rich element binding protein G
631	85	cfa-miR-10a	477876	RB1CC1	XM_014109241	RB1 inducible coiled-coil 1
632	85	cfa-miR-10a	100685707	MAPRE1	NM_001251946	microtubule associated protein RP/EB family member 1
633	85	cfa-miR-10a	403421	ZNF252	XM_014118645	zinc finger protein 252
634	85	cfa-miR-146a	482028	DEPTOR	XM_539149	DEP domain containing MTOR interacting protein
635	85	cfa-miR-146a	483164	LOC483164	XM_005630737	histone H2B type 2-F
636	85	cfa-miR-146a	477369	KIF13B	XM_014107535	kinesin family member 13B
637	85	cfa-miR-150	486975	PDE7A	XM_544104	phosphodiesterase 7A
638	85	cfa-miR-150	482825	PTPRN2	XM_005629714	protein tyrosine phosphatase, receptor type N2
639	85	cfa-miR-150	487235	PIK3R1	XM_003433815	phosphoinositide-3-kinase regulatory subunit 1
640	85	cfa-miR-150	480249	RNF212B	XM_005623232	ring finger protein 212B
641	85	cfa-miR-150	490238	NAV1	XM_843488	neuron navigator 1
642	85	cfa-miR-150	480842	GPM6B	XM_003435453	glycoprotein M6B
643	85	cfa-miR-362	476140	ACVR2A	XM_852167	activin A receptor type 2A
644	85	cfa-miR-362	479957	ZNF644	XM_005621943	zinc finger protein 644
645	84	cfa-miR-34a	481233	TOB2	XM_005625828	transducer of ERBB2, 2
646	84	cfa-miR-34a	484801	GMIP	XM_014122350	GEM interacting protein
647	84	cfa-miR-34a	481556	MLLT3	XM_538677	MLLT3, super elongation complex subunit
648	84	cfa-miR-34a	100856450	POGZ	XM_005630808	pogo transposable element derived with ZNF domain
649	84	cfa-miR-34a	610193	TFCP2L1	XM_014121379	transcription factor CP2 like 1
650	84	cfa-miR-34a	476705	ACP5	XM_533910	acid phosphatase 5, tartrate resistant
651	84	cfa-miR-34a	490250	ZNF281	XM_005622275	zinc finger protein 281
652	84	cfa-miR-34a	480625	KIAA0100	XM_537745	KIAA0100
653	84	cfa-miR-34a	482978	MYCN	XM_005630146	MYCN proto-oncogene, bHLH transcription factor
654	84	cfa-miR-34a	492217	PRRG3	XM_005641952	proline rich and Gla domain 3
655	84	cfa-miR-34a	480686	RALGDS	XM_014116962	ral guanine nucleotide dissociation stimulator
656	84	cfa-miR-34a	607411	KIAA1217	XM_014121766	KIAA1217
657	84	cfa-miR-146a	477520	GIT2	XM_005636317	GIT ArfGAP 2
658	84	cfa-miR-411	479287	CPEB4	XM_005619198	cytoplasmic polyadenylation element binding protein 4
659	84	cfa-miR-411	475252	SNX13	XM_014119020	sorting nexin 13
660	84	cfa-miR-411	480632	TAOK1	XM_863229	TAO kinase 1
661	84	cfa-miR-494	485572	UBP1	XM_003433178	upstream binding protein 1
662	84	cfa-miR-494	478768	KCNH7	XM_014110763	potassium voltage-gated channel subfamily H member 7
663	84	cfa-miR-494	476955	RBM26	XM_014106371	RNA binding motif protein 26
664	84	cfa-miR-494	477392	CUL3	XM_014107542	cullin 3
665	84	cfa-miR-494	612455	ELP1	XM_850184	elongator complex protein 1
666	84	cfa-miR-494	485453	ZC3H13	XM_542572	zinc finger CCCH-type containing 13
667	84	cfa-miR-494	489423	ELMOD1	XM_014113453	ELMO domain containing 1
668	84	cfa-miR-494	482375	HOXA13	XM_539492	homeobox A13
669	84	cfa-miR-494	102155187	TRPC5OS	XM_005641701	TRPC5 opposite strand
670	84	cfa-miR-494	100685103	INSYN2	XM_014108896	inhibitory synaptic factor 2A
671	84	cfa-miR-494	481490	SLC12A2	XM_538611	solute carrier family 12 member 2
672	84	cfa-miR-494	100856559	CLTA	XM_003639393	clathrin light chain A
673	84	cfa-miR-494	480616	UTP6	XM_848784	UTP6, small subunit processome component
674	84	cfa-miR-494	100683308	PPP1R1C	XM_014110790	protein phosphatase 1 regulatory inhibitor subunit 1C
675	84	cfa-miR-494	610189	CXXC4	XM_005639333	CXXC finger protein 4
676	84	cfa-miR-494	479114	FAM114A1	XM_536261	family with sequence similarity 114 member A1
677	84	cfa-miR-135b	100684940	SMIM15	XM_003433810	small integral membrane protein 15
678	84	cfa-miR-135b	403950	SSR2	NM_001003269	signal sequence receptor subunit 2
679	84	cfa-miR-135b	610361	NXPH1	XM_014119202	neurexophilin 1
680	84	cfa-miR-135b	477786	PGAM1	XM_854945	phosphoglycerate mutase 1
681	84	cfa-miR-135b	611238	FRMPD4	XM_005641111	FERM and PDZ domain containing 4
682	84	cfa-miR-135b	478093	TNPO1	XM_535270	transportin 1
683	84	cfa-miR-135b	482004	RSPO2	XM_005627870	R-spondin 2
684	84	cfa-miR-135b	489433	BIRC3	XM_005619513	baculoviral IAP repeat containing 3
685	84	cfa-miR-135b	478592	KALRN	XM_014110186	kalirin RhoGEF kinase
686	84	cfa-miR-142	100687585	AMER3	XM_014121457	APC membrane recruitment protein 3
687	84	cfa-miR-142	487445	FBXO44	XM_014111201	F-box protein 44
688	84	cfa-miR-142	478622	SEMA5A	XM_014110327	semaphorin 5A
689	84	cfa-miR-142	478602	PIGX	XM_005639653	phosphatidylinositol glycan anchor biosynthesis class X
690	84	cfa-miR-505	484656	TATDN2	XM_541771	TatD DNase domain containing 2
691	84	cfa-miR-493	491949	LOC491949	XM_005641470	rho-related GTP-binding protein RhoG-like
692	84	cfa-miR-328	485927	ADNP	XM_014106956	activity dependent neuroprotector homeobox
693	84	cfa-miR-328	475003	FAXC	XM_014118168	failed axon connections homolog
694	84	cfa-miR-146a	477520	GIT2	XM_005636317	GIT ArfGAP 2
695	84	cfa-miR-150	478125	FTO	XM_535301	FTO, alpha-ketoglutarate dependent dioxygenase
696	84	cfa-miR-150	608753	ADAM28	XM_845863	ADAM metallopeptidase domain 28
697	84	cfa-miR-150	102155960	LOC102155960	XM_014114981	zinc finger protein 577-like
698	84	cfa-miR-150	483979	MRO	XM_005615399	maestro
699	84	cfa-miR-150	474934	PKHD1	XM_005627465	PKHD1, fibrocystin/polyductin
700	84	cfa-miR-150	475524	SSBP1	XM_014119775	single stranded DNA binding protein 1
701	84	cfa-miR-150	479345	ZNF131	XM_862902	zinc finger protein 131
702	84	cfa-miR-150	490620	NRL	XM_547742	neural retina leucine zipper
703	84	cfa-miR-150	475881	NRCAM	XM_014120811	neuronal cell adhesion molecule
704	84	cfa-miR-362	481002	PLP1	XM_014111330	proteolipid protein 1
705	84	cfa-miR-362	480282	STRN3	XM_005623296	striatin 3
706	84	cfa-miR-362	609521	RAPGEF6	XM_014117701	Rap guanine nucleotide exchange factor 6
707	84	cfa-miR-362	477799	MRPL43	XM_534993	mitochondrial ribosomal protein L43
708	84	cfa-miR-362	476182	PIGN	XM_005615357	phosphatidylinositol glycan anchor biosynthesis class N
709	84	cfa-miR-362	480332	KTN1	XM_005623426	kinectin 1
710	83	cfa-miR-34a	477051	ZNF385D	XM_005634366	zinc finger protein 385D
711	83	cfa-miR-34a	476772	FAT3	XM_014122643	FAT atypical cadherin 3
712	83	cfa-miR-34a	480397	GPATCH2L	XM_005623690	G-patch domain containing 2 like
713	83	cfa-miR-34a	486753	ERC1	XM_005637340	ELKS/RAB6-interacting/CAST family member 1
714	83	cfa-miR-146a	611893	CCDC87	XM_849617	coiled-coil domain containing 87
715	83	cfa-miR-146a	477176	PTPRA	XM_003433224	protein tyrosine phosphatase, receptor type A
716	83	cfa-miR-146a	479748	BAIAP2L1	XM_014114293	BAI1 associated protein 2 like 1
717	83	cfa-miR-146a	403983	KCNMB1	XM_005618870	potassium calcium-activated channel subfamily M regulatory beta subunit 1
718	83	cfa-miR-411	485499	FBXL3	XM_542618	F-box and leucine rich repeat protein 3
719	83	cfa-miR-411	478639	NDUFB5	XM_535812	NADH:ubiquinone oxidoreductase subunit B5
720	83	cfa-miR-411	480590	USP32	XM_537710	ubiquitin specific peptidase 32
721	83	cfa-miR-411	609650	HYLS1	XM_005619583	HYLS1, centriolar and ciliogenesis associated
722	83	cfa-miR-494	478053	PPP2R2B	XM_003638915	protein phosphatase 2 regulatory subunit Bbeta
723	83	cfa-miR-494	100683508	C10H12orf56	XM_014117203	chromosome 10 C12orf56 homolog
724	83	cfa-miR-494	475581	TACC1	XM_014120038	transforming acidic coiled-coil containing protein 1
725	83	cfa-miR-494	476008	RBM4B	XM_533216	RNA binding motif protein 4B
726	83	cfa-miR-494	487691	ROBO2	XM_014109737	roundabout guidance receptor 2
727	83	cfa-miR-494	478078	PPWD1	XM_005617442	peptidylprolyl isomerase domain and WD repeat containing 1
728	83	cfa-miR-494	475730	SRSF7	XM_003432189	serine and arginine rich splicing factor 7
729	83	cfa-miR-494	479218	RTKN2	XM_536360	rhotekin 2
730	83	cfa-miR-494	477766	PPP1R3C	XM_534961	protein phosphatase 1 regulatory subunit 3C
731	83	cfa-miR-494	477984	GPR158	XM_014121676	G protein-coupled receptor 158
732	83	cfa-miR-494	477396	AGFG1	XM_014107538	ArfGAP with FG repeats 1
733	83	cfa-miR-135b	479491	VAMP2	XM_005620011	vesicle associated membrane protein 2
734	83	cfa-miR-135b	100856065	DDX20	XM_003639610	DEAD-box helicase 20
735	83	cfa-miR-135b	475981	SLC39A13	XM_014121304	solute carrier family 39 member 13
736	83	cfa-miR-135b	481921	CASP8AP2	XM_539042	caspase 8 associated protein 2
737	83	cfa-miR-135b	486537	ACVR1B	XM_005636801	activin A receptor type 1B
738	83	cfa-miR-135b	612548	KCND1	XM_850279	potassium voltage-gated channel subfamily D member 1
739	83	cfa-miR-135b	403485	SCN2B	NM_001168459	sodium voltage-gated channel beta subunit 2
740	83	cfa-miR-135b	486656	AEBP2	XM_014108309	AE binding protein 2
741	83	cfa-miR-135b	476255	SERAC1	XM_533461	serine active site containing 1
742	83	cfa-miR-135b	490704	ATG14	XM_014115916	autophagy related 14
743	83	cfa-miR-135b	487690	ROBO1	XM_014109755	roundabout guidance receptor 1
744	83	cfa-miR-135b	479884	SLC9A3R2	XM_005621714	SLC9A3 regulator 2
745	83	cfa-miR-135b	100855658	LZIC	XM_014113920	leucine zipper and CTNNBIP1 domain containing
746	83	cfa-miR-135b	479246	ANXA7	XM_536388	annexin A7
747	83	cfa-miR-142	490811	ADCK1	XM_547933	aarF domain containing kinase 1
748	83	cfa-miR-142	483241	STK17A	XM_540360	serine/threonine kinase 17a
749	83	cfa-miR-142	476764	JRKL	XM_005633314	JRK like
750	83	cfa-miR-142	489626	KCNAB2	XM_014113881	potassium voltage-gated channel subfamily A regulatory beta subunit 2
751	83	cfa-miR-142	486900	TRUB1	XM_005637759	TruB pseudouridine synthase family member 1
752	83	cfa-miR-142	477836	CACUL1	XM_535028	CDK2 associated cullin domain 1
753	83	cfa-miR-142	607476	GOLGA7	XM_014120091	golgin A7
754	83	cfa-miR-142	482261	STRIP2	XM_843910	striatin interacting protein 2
755	83	cfa-miR-142	479037	ABHD2	XM_005618351	abhydrolase domain containing 2
756	83	cfa-miR-142	489734	NFAT5	XM_005620764	nuclear factor of activated T cells 5
757	83	cfa-miR-505	490377	DESI2	XM_005622602	desumoylating isopeptidase 2
758	83	cfa-miR-505	606808	IFIT3	XM_005618759	interferon induced protein with tetratricopeptide repeats 3
759	83	cfa-miR-505	490688	FRMD6	XM_005623395	FERM domain containing 6
760	83	cfa-miR-493	486763	USP18	XM_014108727	ubiquitin specific peptidase 18
761	83	cfa-miR-493	403987	PTHLH	NM_001003303	parathyroid hormone like hormone
762	83	cfa-miR-493	488390	ABCB11	XM_014110667	ATP binding cassette subfamily B member 11
763	83	cfa-miR-493	481753	SCUBE3	XM_005627252	signal peptide, CUB domain and EGF like domain containing 3
764	83	cfa-miR-493	483981	MC5R	XM_005615400	melanocortin 5 receptor
765	83	cfa-miR-10a	484681	SUMF1	XM_541796	sulfatase modifying factor 1
766	83	cfa-miR-10a	488512	VWC2L	XM_545633	von Willebrand factor C domain containing 2 like
767	83	cfa-miR-328	476332	PGM5	XM_014117685	phosphoglucomutase 5
768	83	cfa-miR-328	490521	MIB1	XM_014115524	mindbomb E3 ubiquitin protein ligase 1
769	83	cfa-miR-328	476896	LGR4	XM_014122736	leucine rich repeat containing G protein-coupled receptor 4
770	83	cfa-miR-146a	611893	CCDC87	XM_849617	coiled-coil domain containing 87
771	83	cfa-miR-146a	477176	PTPRA	XM_003433224	protein tyrosine phosphatase, receptor type A
772	83	cfa-miR-146a	479748	BAIAP2L1	XM_014114293	BAI1 associated protein 2 like 1
773	83	cfa-miR-146a	403983	KCNMB1	XM_005618870	potassium calcium-activated channel subfamily M regulatory beta subunit 1
774	83	cfa-miR-150	481216	PNPLA5	XM_005625766	patatin like phospholipase domain containing 5
775	83	cfa-miR-150	610230	MREG	XM_847672	melanoregulin
776	83	cfa-miR-150	477995	SUV39H2	XM_005617110	suppressor of variegation 3-9 homolog 2
777	83	cfa-miR-150	100856650	ATL2	XM_005630357	atlastin GTPase 2
778	83	cfa-miR-150	476238	UST	XM_533443	uronyl 2-sulfotransferase
779	83	cfa-miR-150	482134	ATP10D	XM_844440	ATPase phospholipid transporting 10D (putative)
780	83	cfa-miR-150	610340	MYOZ3	XM_005619293	myozenin 3
781	83	cfa-miR-150	100856145	SUDS3	XM_003639914	SDS3 homolog, SIN3A corepressor complex component
782	83	cfa-miR-150	479301	MAT2B	XM_536439	methionine adenosyltransferase 2B
783	83	cfa-miR-150	490287	ANGEL2	XM_005622359	angel homolog 2
784	83	cfa-miR-150	485672	PPP2R3A	XM_003639829	protein phosphatase 2 regulatory subunit B''alpha
785	83	cfa-miR-150	488667	RGS5	XM_545784	regulator of G protein signaling 5
786	83	cfa-miR-362	481902	PRSS35	XM_005627584	serine protease 35
787	82	cfa-miR-34a	608738	NEDD4	XM_005638437	neural precursor cell expressed, developmentally down-regulated 4, E3 ubiquitin protein ligase
788	82	cfa-miR-34a	488048	CTNND2	XM_545171	catenin delta 2
789	82	cfa-miR-34a	609715	TM6SF2	XM_847032	transmembrane 6 superfamily member 2
790	82	cfa-miR-34a	100855626	SNX12	XM_003640217	sorting nexin 12
791	82	cfa-miR-34a	488176	TBL1XR1	XM_005639944	transducin beta like 1 X-linked receptor 1
792	82	cfa-miR-146a	478499	TET2	XM_535678	tet methylcytosine dioxygenase 2
793	82	cfa-miR-146a	489003	ADO	XM_005618921	2-aminoethanethiol dioxygenase
794	82	cfa-miR-146a	607350	NEMP1	XM_843974	nuclear envelope integral membrane protein 1
795	82	cfa-miR-411	481333	RNF149	XM_014117460	ring finger protein 149
796	82	cfa-miR-411	477396	AGFG1	XM_014107538	ArfGAP with FG repeats 1
797	82	cfa-miR-494	610411	SC5D	XM_847911	sterol-C5-desaturase
798	82	cfa-miR-494	478676	FGF12	XM_003434129	fibroblast growth factor 12
799	82	cfa-miR-494	612437	MIER2	XM_005633174	MIER family member 2
800	82	cfa-miR-494	491897	PHF8	XM_014111752	PHD finger protein 8
801	82	cfa-miR-494	491990	HDX	XM_549110	highly divergent homeobox
802	82	cfa-miR-494	610817	GNG2	XM_005623399	G protein subunit gamma 2
803	82	cfa-miR-494	477354	CLCN3	XM_005635617	chloride voltage-gated channel 3
804	82	cfa-miR-494	611838	HMMR	XM_014113036	hyaluronan mediated motility receptor
805	82	cfa-miR-494	100855437	PPTC7	XM_003639913	PTC7 protein phosphatase homolog
806	82	cfa-miR-494	488691	ATP10A	XM_545808	ATPase phospholipid transporting 10A (putative)
807	82	cfa-miR-494	479322	G3BP1	XM_862279	G3BP stress granule assembly factor 1
808	82	cfa-miR-135b	488458	BOLL	XM_014111035	boule homolog, RNA binding protein
809	82	cfa-miR-135b	481625	CORO2A	XM_005626855	coronin 2A
810	82	cfa-miR-135b	491597	PDGFA	XM_005621188	platelet derived growth factor subunit A
811	82	cfa-miR-135b	488238	MBOAT1	XM_014110634	membrane bound O-acyltransferase domain containing 1
812	82	cfa-miR-135b	481405	APLF	XM_538525	aprataxin and PNKP like factor
813	82	cfa-miR-135b	488426	ZNF385B	XM_014110822	zinc finger protein 385B
814	82	cfa-miR-135b	480116	CNIH4	XM_005622974	cornichon family AMPA receptor auxiliary protein 4
815	82	cfa-miR-135b	612854	WAPL	XM_859741	WAPL cohesin release factor
816	82	cfa-miR-135b	482886	LONRF1	XM_540001	LON peptidase N-terminal domain and ring finger 1
817	82	cfa-miR-135b	474732	CAAP1	XM_531962	caspase activity and apoptosis inhibitor 1
818	82	cfa-miR-142	475441	UTP20	XM_532665	UTP20, small subunit processome component
819	82	cfa-miR-142	612662	USF2	XM_850395	upstream transcription factor 2, c-fos interacting
820	82	cfa-miR-142	480241	RBM23	XM_014115756	RNA binding motif protein 23
821	82	cfa-miR-142	611055	TOMM40	XM_847540	translocase of outer mitochondrial membrane 40
822	82	cfa-miR-142	490150	RWDD3	XM_547271	RWD domain containing 3
823	82	cfa-miR-142	106557449	LOC106557449	XM_005628291	alveolar macrophage chemotactic factor-like
824	82	cfa-miR-142	481107	SMARCC2	XM_014117151	SWI/SNF related, matrix associated, actin dependent regulator of chromatin subfamily c member 2
825	82	cfa-miR-142	607616	ANGPT2	XM_005629929	angiopoietin 2
826	82	cfa-miR-142	488559	BTG2	XM_005640759	BTG anti-proliferation factor 2
827	82	cfa-miR-505	608340	PLEKHB1	XM_845217	pleckstrin homology domain containing B1
828	82	cfa-miR-505	100688911	SAPCD1	XM_003431669	suppressor APC domain containing 1
829	82	cfa-miR-505	478622	SEMA5A	XM_014110327	semaphorin 5A
830	82	cfa-miR-493	100856052	LOC100856052	XM_005633583	olfactory receptor 51E2
831	82	cfa-miR-493	489479	ATP1B2	XM_546597	ATPase Na+/K+ transporting subunit beta 2
832	82	cfa-miR-493	488456	SF3B1	XM_005640494	splicing factor 3b subunit 1
833	82	cfa-miR-493	477486	HECTD4	XM_014107816	HECT domain E3 ubiquitin protein ligase 4
834	82	cfa-miR-493	612316	PRKN	XM_850059	parkin RBR E3 ubiquitin protein ligase
835	82	cfa-miR-493	484192	SPTLC1	XM_541308	serine palmitoyltransferase long chain base subunit 1
836	82	cfa-miR-493	487163	TMCO6	XM_014107678	transmembrane and coiled-coil domains 6
837	82	cfa-miR-493	478701	LOC478701	XM_535868	tubulin beta-2A chain
838	82	cfa-miR-10a	480161	GALNT1	XM_005622874	polypeptide N-acetylgalactosaminyltransferase 1
839	82	cfa-miR-10a	476884	SPTY2D1	XM_534086	SPT2 chromatin protein domain containing 1
840	82	cfa-miR-328	474592	ASB3	XM_005625693	ankyrin repeat and SOCS box containing 3
841	82	cfa-miR-328	485441	SETDB2	XM_005633867	SET domain bifurcated 2
842	82	cfa-miR-328	609935	RNF152	XM_014108067	ring finger protein 152
843	82	cfa-miR-328	483278	RSBN1L	XM_540397	round spermatid basic protein 1 like
844	82	cfa-miR-146a	478499	TET2	XM_535678	tet methylcytosine dioxygenase 2
845	82	cfa-miR-146a	489003	ADO	XM_005618921	2-aminoethanethiol dioxygenase
846	82	cfa-miR-146a	607350	NEMP1	XM_843974	nuclear envelope integral membrane protein 1
847	82	cfa-miR-150	482028	DEPTOR	XM_539149	DEP domain containing MTOR interacting protein
848	82	cfa-miR-150	100688056	CFB	XM_003431676	complement factor B
849	82	cfa-miR-150	487063	TSPYL5	XM_005638141	TSPY like 5
850	82	cfa-miR-150	611208	MCC	XM_014112973	MCC, WNT signaling pathway regulator
851	82	cfa-miR-150	481686	KIF12	XM_014117944	kinesin family member 12
852	82	cfa-miR-150	486960	PLAG1	XM_005638000	PLAG1 zinc finger
853	82	cfa-miR-150	484783	KLHL18	XM_014122010	kelch like family member 18
854	82	cfa-miR-150	481784	MOCS1	XM_014118420	molybdenum cofactor synthesis 1
855	82	cfa-miR-362	485632	AZI2	XM_542751	5-azacytidine induced 2
856	81	cfa-miR-34a	485857	TGIF2	XM_005635005	TGFB induced factor homeobox 2
857	81	cfa-miR-34a	481021	ALG13	XM_005641700	ALG13, UDP-N-acetylglucosaminyltransferase subunit
858	81	cfa-miR-34a	490945	MPP2	XM_014116533	membrane palmitoylated protein 2
859	81	cfa-miR-34a	485637	SLC4A7	XM_014106710	solute carrier family 4 member 7
860	81	cfa-miR-34a	610655	HS1BP3	XM_848195	HCLS1 binding protein 3
861	81	cfa-miR-34a	479237	SAR1A	XM_536379	secretion associated Ras related GTPase 1A
862	81	cfa-miR-146a	488508	ERBB4	XM_003640190	erb-b2 receptor tyrosine kinase 4
863	81	cfa-miR-146a	487840	CDS1	XM_544962	CDP-diacylglycerol synthase 1
864	81	cfa-miR-146a	482404	THAP5	XM_539521	THAP domain containing 5
865	81	cfa-miR-146a	100688110	TRAF6	XM_003432322	TNF receptor associated factor 6
866	81	cfa-miR-146a	480208	VAPA	XM_014115583	VAMP associated protein A
867	81	cfa-miR-146a	403920	NPC2	NM_001003242	NPC intracellular cholesterol transporter 2
868	81	cfa-miR-411	481375	CCDC88A	XM_005626113	coiled-coil domain containing 88A
869	81	cfa-miR-494	612770	MSANTD2	XM_844328	Myb/SANT DNA binding domain containing 2
870	81	cfa-miR-494	487902	PITX2	XM_003434038	paired like homeodomain 2
871	81	cfa-miR-494	479690	CBFB	XM_005620893	core-binding factor subunit beta
872	81	cfa-miR-494	486040	SPATA13	XM_014107413	spermatogenesis associated 13
873	81	cfa-miR-494	482495	ZYG11B	XM_539612	zyg-11 family member B, cell cycle regulator
874	81	cfa-miR-494	474579	RHOQ	XM_531808	ras homolog family member Q
875	81	cfa-miR-494	607459	GPR22	XM_843786	G protein-coupled receptor 22
876	81	cfa-miR-494	608699	RAB27A	XM_005638181	RAB27A, member RAS oncogene family
877	81	cfa-miR-494	608615	STXBP6	XM_014115812	syntaxin binding protein 6
878	81	cfa-miR-494	483413	API5	XM_851505	apoptosis inhibitor 5
879	81	cfa-miR-494	491756	REPS2	XM_005641153	RALBP1 associated Eps domain containing 2
880	81	cfa-miR-135b	474592	ASB3	XM_005625693	ankyrin repeat and SOCS box containing 3
881	81	cfa-miR-135b	102155644	C12H6orf120	XM_005627725	chromosome 12 C6orf120 homolog
882	81	cfa-miR-135b	478731	CAP2	XM_535897	cyclase associated actin cytoskeleton regulatory protein 2
883	81	cfa-miR-135b	100687589	ZNF518A	XM_005637570	zinc finger protein 518A
884	81	cfa-miR-135b	608029	C4H1orf198	XM_844922	chromosome 4 C1orf198 homolog
885	81	cfa-miR-135b	484185	JAK2	XM_541301	Janus kinase 2
886	81	cfa-miR-135b	449027	FUT9	XM_005627039	fucosyltransferase 9
887	81	cfa-miR-135b	477371	PBK	XM_014107472	PDZ binding kinase
888	81	cfa-miR-135b	488125	TP63	XM_856275	tumor protein p63
889	81	cfa-miR-135b	476860	ARNTL	XM_846757	aryl hydrocarbon receptor nuclear translocator like
890	81	cfa-miR-135b	100684496	ZCCHC14	XM_014113954	zinc finger CCHC-type containing 14
891	81	cfa-miR-135b	478575	GSK3B	XM_535751	glycogen synthase kinase 3 beta
892	81	cfa-miR-135b	100687631	ZNF461	XM_014115664	zinc finger protein 461
893	81	cfa-miR-135b	487019	SNX16	XM_845117	sorting nexin 16
894	81	cfa-miR-142	475207	ZNF800	XM_005628429	zinc finger protein 800
895	81	cfa-miR-142	475753	CKAP2L	XM_532961	cytoskeleton associated protein 2 like
896	81	cfa-miR-142	482404	THAP5	XM_539521	THAP domain containing 5
897	81	cfa-miR-142	477138	NAA20	XM_534329	N(alpha)-acetyltransferase 20, NatB catalytic subunit
898	81	cfa-miR-142	475171	SLC4A4	XM_014118843	solute carrier family 4 member 4
899	81	cfa-miR-142	484500	SERTAD1	XM_861784	SERTA domain containing 1
900	81	cfa-miR-142	486149	RHBDD1	XM_005635766	rhomboid domain containing 1
901	81	cfa-miR-142	485332	FAM160A2	XM_014122626	family with sequence similarity 160 member A2
902	81	cfa-miR-142	478877	CARF	XM_536037	calcium responsive transcription factor
903	81	cfa-miR-142	478077	ADAMTS6	XM_005617441	ADAM metallopeptidase with thrombospondin type 1 motif 6
904	81	cfa-miR-142	100856150	ENPP1	XM_003638785	ectonucleotide pyrophosphatase/phosphodiesterase 1
905	81	cfa-miR-142	475001	NDUFAF4	XM_532238	NADH:ubiquinone oxidoreductase complex assembly factor 4
906	81	cfa-miR-142	474973	TMEM30A	XM_862371	transmembrane protein 30A
907	81	cfa-miR-505	486280	SLC8B1	XM_005636258	solute carrier family 8 member B1
908	81	cfa-miR-505	488728	AEN	XM_545846	apoptosis enhancing nuclease
909	81	cfa-miR-505	485747	RALGAPA2	XM_005634713	Ral GTPase activating protein catalytic alpha subunit 2
910	81	cfa-miR-505	485377	TUB	XM_014122705	tubby bipartite transcription factor
911	81	cfa-miR-505	608904	SPOUT1	XM_005625275	SPOUT domain containing methyltransferase 1
912	81	cfa-miR-493	100856072	TMEM35A	XM_003640224	transmembrane protein 35A
913	81	cfa-miR-493	491201	TSR1	XM_548321	TSR1, ribosome maturation factor
914	81	cfa-miR-493	100685609	BLM	XM_014112442	BLM RecQ like helicase
915	81	cfa-miR-328	484188	ERMP1	XM_005616822	endoplasmic reticulum metallopeptidase 1
916	81	cfa-miR-328	485702	PLOD2	XM_542822	procollagen-lysine,2-oxoglutarate 5-dioxygenase 2
917	81	cfa-miR-146a	488508	ERBB4	XM_003640190	erb-b2 receptor tyrosine kinase 4
918	81	cfa-miR-146a	487840	CDS1	XM_544962	CDP-diacylglycerol synthase 1
919	81	cfa-miR-146a	482404	THAP5	XM_539521	THAP domain containing 5
920	81	cfa-miR-146a	100688110	TRAF6	XM_003432322	TNF receptor associated factor 6
921	81	cfa-miR-146a	480208	VAPA	XM_014115583	VAMP associated protein A
922	81	cfa-miR-146a	403920	NPC2	NM_001003242	NPC intracellular cholesterol transporter 2
923	81	cfa-miR-150	481714	GPANK1	XM_005627150	G-patch domain and ankyrin repeats 1
924	81	cfa-miR-150	492226	LOC492226	XM_005641962	melanoma-associated antigen 8
925	81	cfa-miR-150	488683	OCA2	XM_545800	OCA2 melanosomal transmembrane protein
926	81	cfa-miR-150	480208	VAPA	XM_014115583	VAMP associated protein A
927	81	cfa-miR-150	478759	PKP4	XM_005640198	plakophilin 4
928	81	cfa-miR-150	477886	LYN	XM_535078	LYN proto-oncogene, Src family tyrosine kinase
929	81	cfa-miR-150	479291	FBXW11	XM_003434501	F-box and WD repeat domain containing 11
930	81	cfa-miR-150	612600	WDR87	XM_014116676	WD repeat domain 87
931	81	cfa-miR-150	485189	ARRB1	XM_005633492	arrestin beta 1
932	81	cfa-miR-150	100688117	RRP9	XM_003432819	ribosomal RNA processing 9, U3 small nucleolar RNA binding protein
933	81	cfa-miR-362	488704	CHSY1	XM_545821	chondroitin sulfate synthase 1
934	81	cfa-miR-362	476002	CHKA	XM_014121095	choline kinase alpha
935	81	cfa-miR-362	403457	BHLHE41	NM_001002973	basic helix-loop-helix family member e41
936	81	cfa-miR-362	478890	PIKFYVE	XM_005640593	phosphoinositide kinase, FYVE-type zinc finger containing
937	80	cfa-miR-34a	481254	TMEM184B	XM_005625888	transmembrane protein 184B
938	80	cfa-miR-34a	486563	CACNB3	XM_543689	calcium voltage-gated channel auxiliary subunit beta 3
939	80	cfa-miR-34a	102152620	LOC102152620	XM_005637477	N-acetylgalactosaminyltransferase 7
940	80	cfa-miR-34a	474913	XPO5	XM_005627395	exportin 5
941	80	cfa-miR-34a	487891	NPNT	XM_005639244	nephronectin
942	80	cfa-miR-34a	477579	ZWINT	XM_014108234	ZW10 interacting kinetochore protein
943	80	cfa-miR-34a	403416	BCL2	NM_001002949	BCL2, apoptosis regulator
944	80	cfa-miR-34a	476057	MTA2	XM_005631620	metastasis associated 1 family member 2
945	80	cfa-miR-34a	489689	CDH13	XM_546809	cadherin 13
946	80	cfa-miR-34a	479042	AP3S2	XM_005618255	adaptor related protein complex 3 subunit sigma 2
947	80	cfa-miR-34a	100856272	GMFB	XM_005623412	glia maturation factor beta
948	80	cfa-miR-34a	483158	CD160	XM_014120589	CD160 molecule
949	80	cfa-miR-34a	477062	CAPN7	XM_846170	calpain 7
950	80	cfa-miR-34a	609477	CA10	XM_014116666	carbonic anhydrase 10
951	80	cfa-miR-146a	479456	KBTBD3	XM_005619843	kelch repeat and BTB domain containing 3
952	80	cfa-miR-146a	482920	WWC2	XM_005630010	WW and C2 domain containing 2
953	80	cfa-miR-146a	487877	DDIT4L	XM_544999	DNA damage inducible transcript 4 like
954	80	cfa-miR-146a	100126181	GYPA	XM_014119221	glycophorin A (MNS blood group)
955	80	cfa-miR-411	488006	SLC15A2	XM_545128	solute carrier family 15 member 2
956	80	cfa-miR-411	478359	ARIH1	XM_535533	ariadne RBR E3 ubiquitin protein ligase 1
957	80	cfa-miR-494	483386	SEMA3A	XM_005630998	semaphorin 3A
958	80	cfa-miR-494	483135	NHLH2	XM_005630652	nescient helix-loop-helix 2
959	80	cfa-miR-494	100856615	C4H5orf51	XM_005619359	chromosome 4 C5orf51 homolog
960	80	cfa-miR-494	403976	IL12B	XM_014112766	interleukin 12B
961	80	cfa-miR-494	490248	KIF14	XM_547369	kinesin family member 14
962	80	cfa-miR-494	106558281	LOC106558281	XM_014110681	muscle M-line assembly protein unc-89-like
963	80	cfa-miR-494	487713	ADAMTS5	XM_846025	ADAM metallopeptidase with thrombospondin type 1 motif 5
964	80	cfa-miR-494	607025	YBX1	XM_005628850	Y-box binding protein 1
965	80	cfa-miR-494	475246	ETV1	XM_014119126	ETS variant 1
966	80	cfa-miR-494	486014	PDS5B	XM_005635473	PDS5 cohesin associated factor B
967	80	cfa-miR-494	612237	CKS1B	XM_849974	CDC28 protein kinase regulatory subunit 1B
968	80	cfa-miR-494	477216	RBM39	XM_860109	RNA binding motif protein 39
969	80	cfa-miR-494	474788	RNF20	XM_005626880	ring finger protein 20
970	80	cfa-miR-494	478678	LOC478678	XM_005639852	schwannomin-interacting protein 1
971	80	cfa-miR-494	476887	PRMT3	XM_534089	protein arginine methyltransferase 3
972	80	cfa-miR-494	483262	CBLL1	XM_540381	Cbl proto-oncogene like 1
973	80	cfa-miR-494	480562	MMD	XM_537684	monocyte to macrophage differentiation associated
974	80	cfa-miR-494	612870	ZBTB43	XM_005625349	zinc finger and BTB domain containing 43
975	80	cfa-miR-494	100856749	ZFX	XM_005641204	zinc finger protein X-linked
976	80	cfa-miR-494	403545	IL6ST	NM_001287021	interleukin 6 signal transducer
977	80	cfa-miR-135b	610900	TMEM97	XM_848469	transmembrane protein 97
978	80	cfa-miR-135b	607729	LOC607729	XM_014120085	disintegrin and metalloproteinase domain-containing protein 18-like
979	80	cfa-miR-135b	608065	ENTPD7	XM_845288	ectonucleoside triphosphate diphosphohydrolase 7
980	80	cfa-miR-135b	487900	ELOVL6	XM_005639271	ELOVL fatty acid elongase 6
981	80	cfa-miR-135b	610880	FOXN3	XM_005623734	forkhead box N3
982	80	cfa-miR-135b	485620	ZNF662	XM_005634322	zinc finger protein 662
983	80	cfa-miR-135b	478662	IGF2BP2	XM_014110451	insulin like growth factor 2 mRNA binding protein 2
984	80	cfa-miR-135b	476275	MAN1A1	XM_533481	mannosidase alpha class 1A member 1
985	80	cfa-miR-135b	490342	EEF1AKNMT	XM_014115184	eEF1A lysine and N-terminal methyltransferase
986	80	cfa-miR-135b	611417	SLC9A9	XM_849086	solute carrier family 9 member A9
987	80	cfa-miR-135b	612859	GPR21	XM_014117082	G protein-coupled receptor 21
988	80	cfa-miR-142	608926	RNF166	XM_846079	ring finger protein 166
989	80	cfa-miR-142	480615	TEFM	XM_005624831	transcription elongation factor, mitochondrial
990	80	cfa-miR-142	477952	CUL2	XM_005616940	cullin 2
991	80	cfa-miR-142	483244	GLI3	XM_014120825	GLI family zinc finger 3
992	80	cfa-miR-142	100686228	ARHGEF9	XM_014111694	Cdc42 guanine nucleotide exchange factor 9
993	80	cfa-miR-142	483225	RAP1A	XM_857973	RAP1A, member of RAS oncogene family
994	80	cfa-miR-142	480015	IRF6	XM_537138	interferon regulatory factor 6
995	80	cfa-miR-142	483857	FAM168B	XM_540977	family with sequence similarity 168 member B
996	80	cfa-miR-142	479317	CYFIP2	XM_005619254	cytoplasmic FMR1 interacting protein 2
997	80	cfa-miR-142	613015	ST6GALNAC5	XM_850394	ST6 N-acetylgalactosaminide alpha-2,6-sialyltransferase 5
998	80	cfa-miR-505	607500	KCNT2	XM_844191	potassium sodium-activated channel subfamily T member 2
999	80	cfa-miR-505	483113	FBXO41	XM_540229	F-box protein 41
1000	80	cfa-miR-505	479194	GPR137B	XM_536336	G protein-coupled receptor 137B
1001	80	cfa-miR-505	612585	SHROOM4	XM_005641355	shroom family member 4
1002	80	cfa-miR-505	483433	KIAA1549L	XM_014121142	KIAA1549 like
1003	80	cfa-miR-505	486751	B4GALNT3	XM_014108644	beta-1,4-N-acetyl-galactosaminyltransferase 3
1004	80	cfa-miR-493	476575	PXK	XM_014121911	PX domain containing serine/threonine kinase like
1005	80	cfa-miR-493	478766	SLC4A10	XM_005640250	solute carrier family 4 member 10
1006	80	cfa-miR-493	482765	TMEM178B	XM_539881	transmembrane protein 178B
1007	80	cfa-miR-493	606759	PSD3	XM_005629758	pleckstrin and Sec7 domain containing 3
1008	80	cfa-miR-493	484000	PEX7	XM_014112292	peroxisomal biogenesis factor 7
1009	80	cfa-miR-493	483261	SLC26A3	XM_540380	solute carrier family 26 member 3
1010	80	cfa-miR-10a	488745	MAN2A2	XM_005618371	mannosidase alpha class 2A member 2
1011	80	cfa-miR-10a	474771	TMOD1	XM_532002	tropomodulin 1
1012	80	cfa-miR-10a	485615	SEC22C	XM_845320	SEC22 homolog C, vesicle trafficking protein
1013	80	cfa-miR-10a	485941	TFAP2C	XM_543065	transcription factor AP-2 gamma
1014	80	cfa-miR-10a	487893	AIMP1	XM_005639251	aminoacyl tRNA synthetase complex interacting multifunctional protein 1
1015	80	cfa-miR-10a	482920	WWC2	XM_005630010	WW and C2 domain containing 2
1016	80	cfa-miR-10a	489438	ANKFY1	XM_014113475	ankyrin repeat and FYVE domain containing 1
1017	80	cfa-miR-328	474807	PRPF4	XM_532038	pre-mRNA processing factor 4
1018	80	cfa-miR-328	606755	PKD1	NM_001006650	polycystin 1, transient receptor potential channel interacting
1019	80	cfa-miR-328	608657	TESK2	XM_845459	testis associated actin remodelling kinase 2
1020	80	cfa-miR-328	102153193	LOC102153193	XM_005621203	uncharacterized LOC102153193
1021	80	cfa-miR-328	479075	GRK4	XM_014112347	G protein-coupled receptor kinase 4
1022	80	cfa-miR-146a	479456	KBTBD3	XM_005619843	kelch repeat and BTB domain containing 3
1023	80	cfa-miR-146a	482920	WWC2	XM_005630010	WW and C2 domain containing 2
1024	80	cfa-miR-146a	487877	DDIT4L	XM_544999	DNA damage inducible transcript 4 like
1025	80	cfa-miR-146a	100126181	GYPA	XM_014119221	glycophorin A (MNS blood group)
1026	80	cfa-miR-150	478109	POLR2C	XM_535283	RNA polymerase II subunit C
1027	80	cfa-miR-150	608827	CRTAC1	XM_845961	cartilage acidic protein 1
1028	80	cfa-miR-150	100855766	VEZF1	XM_014116685	vascular endothelial zinc finger 1
1029	80	cfa-miR-150	485122	AMOTL1	XM_005633347	angiomotin like 1
1030	80	cfa-miR-150	481628	TGFBR1	XM_014117881	transforming growth factor beta receptor 1
1031	80	cfa-miR-150	492219	LOC492219	XM_005641959	melanoma-associated antigen 4-like
1032	80	cfa-miR-150	475964	TMX2	XM_533172	thioredoxin related transmembrane protein 2
1033	80	cfa-miR-150	487237	SLC30A5	XM_845257	solute carrier family 30 member 5
1034	80	cfa-miR-150	607474	ETV5	XM_005639799	ETS variant 5
1035	80	cfa-miR-150	480442	EIF5	XM_863517	eukaryotic translation initiation factor 5
1036	80	cfa-miR-150	488519	TNS1	XM_014110925	tensin 1
1037	80	cfa-miR-150	476501	URI1	XM_005616795	URI1, prefoldin like chaperone
1038	80	cfa-miR-362	483327	RNF157	XM_005624160	ring finger protein 157
1039	80	cfa-miR-362	476578	DENND6A	XM_533782	DENN domain containing 6A
1040	80	cfa-miR-362	484830	SLC5A5	XM_541946	solute carrier family 5 member 5
1041	80	cfa-miR-362	102153521	LOC102153521	XM_005632057	uncharacterized LOC102153521
1042	80	cfa-miR-362	102153469	LOC102153469	XM_014121551	uncharacterized LOC102153469
1043	79	cfa-miR-34a	475090	ATAD2	XM_845427	ATPase family, AAA domain containing 2
1044	79	cfa-miR-34a	481367	FSHR	XM_538488	follicle stimulating hormone receptor
1045	79	cfa-miR-34a	485672	PPP2R3A	XM_003639829	protein phosphatase 2 regulatory subunit B''alpha
1046	79	cfa-miR-34a	489003	ADO	XM_005618921	2-aminoethanethiol dioxygenase
1047	79	cfa-miR-34a	489363	NECTIN1	NM_001287128	nectin cell adhesion molecule 1
1048	79	cfa-miR-34a	480319	SAV1	XM_005623385	salvador family WW domain containing protein 1
1049	79	cfa-miR-34a	612786	TM9SF3	XM_844680	transmembrane 9 superfamily member 3
1050	79	cfa-miR-146a	487972	CD96	XM_005639474	CD96 molecule
1051	79	cfa-miR-146a	487590	USP3	XM_005638495	ubiquitin specific peptidase 3
1052	79	cfa-miR-146a	476572	C20H3orf67	XM_014122160	chromosome 20 C3orf67 homolog
1053	79	cfa-miR-146a	489677	CRISPLD2	XM_546797	cysteine rich secretory protein LCCL domain containing 2
1054	79	cfa-miR-146a	486978	RRS1	XM_005638024	ribosome biogenesis regulator homolog
1055	79	cfa-miR-146a	100687354	LONRF3	XM_005641730	LON peptidase N-terminal domain and ring finger 3
1056	79	cfa-miR-411	477439	STX2	XM_014108060	syntaxin 2
1057	79	cfa-miR-411	491989	RPS6KA6	XM_549109	ribosomal protein S6 kinase A6
1058	79	cfa-miR-411	100855760	PAQR8	XM_005627470	progestin and adipoQ receptor family member 8
1059	79	cfa-miR-494	100855585	NETO1	XM_003638783	neuropilin and tolloid like 1
1060	79	cfa-miR-494	610716	IGSF5	XM_005638919	immunoglobulin superfamily member 5
1061	79	cfa-miR-494	490655	SLC25A21	XM_547777	solute carrier family 25 member 21
1062	79	cfa-miR-494	477575	MAPK1	NM_001110800	mitogen-activated protein kinase 1
1063	79	cfa-miR-494	474562	MGAT4A	XM_531790	alpha-1,3-mannosyl-glycoprotein 4-beta-N-acetylglucosaminyltransferase A
1064	79	cfa-miR-494	481055	MBNL3	XM_005641824	muscleblind like splicing regulator 3
1065	79	cfa-miR-494	475117	EPPK1	XM_532347	epiplakin 1
1066	79	cfa-miR-494	100684260	ASXL2	XM_003432160	ASXL transcriptional regulator 2
1067	79	cfa-miR-494	608500	LAMP5	XM_845541	lysosomal associated membrane protein family member 5
1068	79	cfa-miR-494	480963	ATRX	XM_005641516	ATRX, chromatin remodeler
1069	79	cfa-miR-494	485127	HEPHL1	XM_542245	hephaestin like 1
1070	79	cfa-miR-494	483048	EML4	XM_014120446	echinoderm microtubule associated protein like 4
1071	79	cfa-miR-494	100855574	LOC100855574	XM_003639615	histone H2B type 2-E
1072	79	cfa-miR-135b	485522	GPR180	XM_542641	G protein-coupled receptor 180
1073	79	cfa-miR-135b	609603	SLCO1C1	XM_005637079	solute carrier organic anion transporter family member 1C1
1074	79	cfa-miR-135b	403951	SSR1	NM_001003270	signal sequence receptor subunit 1
1075	79	cfa-miR-135b	484506	DYRK1B	XM_541620	dual specificity tyrosine phosphorylation regulated kinase 1B
1076	79	cfa-miR-135b	608189	GAS7	XM_005620050	growth arrest specific 7
1077	79	cfa-miR-135b	486089	HMBOX1	XM_005635660	homeobox containing 1
1078	79	cfa-miR-135b	481657	KLF4	XM_005626996	Kruppel like factor 4
1079	79	cfa-miR-135b	475738	SLC8A1	XM_014120207	solute carrier family 8 member A1
1080	79	cfa-miR-135b	100685164	C12H6orf106	XM_003431707	chromosome 12 C6orf106 homolog
1081	79	cfa-miR-135b	482822	UBE3C	XM_014119888	ubiquitin protein ligase E3C
1082	79	cfa-miR-135b	476956	NDFIP2	XM_534156	Nedd4 family interacting protein 2
1083	79	cfa-miR-135b	479658	DDX19A	XM_536790	DEAD-box helicase 19A
1084	79	cfa-miR-142	478097	ANKRA2	XM_005617470	ankyrin repeat family A member 2
1085	79	cfa-miR-142	478485	UNC5C	XM_005639213	unc-5 netrin receptor C
1086	79	cfa-miR-142	488221	HIVEP1	XM_005640039	human immunodeficiency virus type I enhancer binding protein 1
1087	79	cfa-miR-142	484015	PEX3	XM_541132	peroxisomal biogenesis factor 3
1088	79	cfa-miR-142	488347	LOC488347	XM_014110641	tripartite motif-containing protein 26
1089	79	cfa-miR-142	100683560	INSYN2B	XM_003434504	inhibitory synaptic factor family member 2B
1090	79	cfa-miR-142	608556	CBX4	XM_005624150	chromobox 4
1091	79	cfa-miR-142	606955	APBB3	XM_014107639	amyloid beta precursor protein binding family B member 3
1092	79	cfa-miR-505	488121	MASP1	XM_005639816	mannan binding lectin serine peptidase 1
1093	79	cfa-miR-493	479440	PIH1D2	XM_536575	PIH1 domain containing 2
1094	79	cfa-miR-493	476535	ATP2B2	XM_005632163	ATPase plasma membrane Ca2+ transporting 2
1095	79	cfa-miR-493	486817	LOC486817	XM_014108951	ligand-dependent corepressor
1096	79	cfa-miR-493	483818	NOCT	XM_005631793	nocturnin
1097	79	cfa-miR-493	481276	CSF2RB	XM_538397	colony stimulating factor 2 receptor beta common subunit
1098	79	cfa-miR-493	489689	CDH13	XM_546809	cadherin 13
1099	79	cfa-miR-493	480054	RALGPS2	XM_005622473	Ral GEF with PH domain and SH3 binding motif 2
1100	79	cfa-miR-10a	475665	KLF11	XM_005630114	Kruppel like factor 11
1101	79	cfa-miR-10a	478639	NDUFB5	XM_535812	NADH:ubiquinone oxidoreductase subunit B5
1102	79	cfa-miR-10a	478409	ITSN1	XM_014109749	intersectin 1
1103	79	cfa-miR-10a	483049	KCNG3	XM_003432199	potassium voltage-gated channel modifier subfamily G member 3
1104	79	cfa-miR-10a	478551	BBX	XM_005639462	BBX, HMG-box containing
1105	79	cfa-miR-328	476326	TRPM3	XM_003432612	transient receptor potential cation channel subfamily M member 3
1106	79	cfa-miR-146a	487972	CD96	XM_005639474	CD96 molecule
1107	79	cfa-miR-146a	487590	USP3	XM_005638495	ubiquitin specific peptidase 3
1108	79	cfa-miR-146a	476572	C20H3orf67	XM_014122160	chromosome 20 C3orf67 homolog
1109	79	cfa-miR-146a	489677	CRISPLD2	XM_546797	cysteine rich secretory protein LCCL domain containing 2
1110	79	cfa-miR-146a	486978	RRS1	XM_005638024	ribosome biogenesis regulator homolog
1111	79	cfa-miR-146a	100687354	LONRF3	XM_005641730	LON peptidase N-terminal domain and ring finger 3
1112	79	cfa-miR-150	475355	OSBPL9	XM_854496	oxysterol binding protein like 9
1113	79	cfa-miR-150	449027	FUT9	XM_005627039	fucosyltransferase 9
1114	79	cfa-miR-150	489584	LRP8	XM_546704	LDL receptor related protein 8
1115	79	cfa-miR-362	100686094	CNTN4	XM_005632241	contactin 4
1116	79	cfa-miR-362	480580	RPS6KB1	XM_005624752	ribosomal protein S6 kinase B1
1117	78	cfa-miR-34a	479812	EEF2K	XM_005621437	eukaryotic elongation factor 2 kinase
1118	78	cfa-miR-34a	489660	CBFA2T3	XM_005620569	CBFA2/RUNX1 translocation partner 3
1119	78	cfa-miR-34a	489957	IL4R	XM_014114528	interleukin 4 receptor
1120	78	cfa-miR-34a	611468	AP1S2	XM_849137	adaptor related protein complex 1 subunit sigma 2
1121	78	cfa-miR-34a	490114	KCNC4	XM_005621799	potassium voltage-gated channel subfamily C member 4
1122	78	cfa-miR-34a	100856670	DCAF7	XM_003639250	DDB1 and CUL4 associated factor 7
1123	78	cfa-miR-146a	477237	YWHAB	XM_847661	tyrosine 3-monooxygenase/tryptophan 5-monooxygenase activation protein beta
1124	78	cfa-miR-146a	610678	PUDP	XM_848220	pseudouridine 5'-phosphatase
1125	78	cfa-miR-146a	489102	FAF2	XM_546218	Fas associated factor family member 2
1126	78	cfa-miR-411	486507	SP1	XM_005636771	Sp1 transcription factor
1127	78	cfa-miR-411	611058	SMCO3	XM_005637112	single-pass membrane protein with coiled-coil domains 3
1128	78	cfa-miR-411	100687276	KANK1	XM_005615896	KN motif and ankyrin repeat domains 1
1129	78	cfa-miR-411	403870	IL2RA	XM_005617076	interleukin 2 receptor subunit alpha
1130	78	cfa-miR-494	485582	LRRFIP2	XM_854331	LRR binding FLII interacting protein 2
1131	78	cfa-miR-494	487975	BTLA	XM_014110307	B and T lymphocyte associated
1132	78	cfa-miR-494	478834	GULP1	XM_014110808	GULP PTB domain containing engulfment adaptor 1
1133	78	cfa-miR-494	608817	RAB3C	XM_845952	RAB3C, member RAS oncogene family
1134	78	cfa-miR-494	610451	KSR1	XM_005624840	kinase suppressor of ras 1
1135	78	cfa-miR-494	480655	METTL16	XM_537774	methyltransferase like 16
1136	78	cfa-miR-494	607007	HBEGF	XM_005617277	heparin binding EGF like growth factor
1137	78	cfa-miR-494	612458	TMEM154	XM_005629341	transmembrane protein 154
1138	78	cfa-miR-494	490611	BCL2L2	XM_005623202	BCL2 like 2
1139	78	cfa-miR-494	490250	ZNF281	XM_005622275	zinc finger protein 281
1140	78	cfa-miR-135b	609521	RAPGEF6	XM_014117701	Rap guanine nucleotide exchange factor 6
1141	78	cfa-miR-135b	479363	PRLR	XM_005619399	prolactin receptor
1142	78	cfa-miR-135b	100686740	PRR16	XM_014117671	proline rich 16
1143	78	cfa-miR-135b	476044	ATL3	XM_533252	atlastin GTPase 3
1144	78	cfa-miR-135b	403599	THRB	XM_005634354	thyroid hormone receptor beta
1145	78	cfa-miR-135b	100856407	ZNF322	XM_005640118	zinc finger protein 322
1146	78	cfa-miR-135b	480636	CPD	XM_537756	carboxypeptidase D
1147	78	cfa-miR-142	611603	GGCT	XM_849284	gamma-glutamylcyclotransferase
1148	78	cfa-miR-142	612830	VTA1	XM_855866	vesicle trafficking 1
1149	78	cfa-miR-142	609701	MIS18A	XM_847014	MIS18 kinetochore protein A
1150	78	cfa-miR-142	100846983	NUDT3	NM_001252389	nudix hydrolase 3
1151	78	cfa-miR-142	613004	ZDHHC13	XM_005633749	zinc finger DHHC-type containing 13
1152	78	cfa-miR-142	611097	TMIGD1	XM_014116501	transmembrane and immunoglobulin domain containing 1
1153	78	cfa-miR-142	609326	DCAF17	XM_846572	DDB1 and CUL4 associated factor 17
1154	78	cfa-miR-142	479411	TRAPPC4	XM_855163	trafficking protein particle complex 4
1155	78	cfa-miR-505	485920	B4GALT5	XM_014107199	beta-1,4-galactosyltransferase 5
1156	78	cfa-miR-505	100856533	LOC100856533	XM_003640107	alcohol dehydrogenase E chain
1157	78	cfa-miR-493	487635	NEO1	XM_005638577	neogenin 1
1158	78	cfa-miR-10a	608462	TTF1	XM_005625196	transcription termination factor 1
1159	78	cfa-miR-328	100856046	IL22RA2	XM_014112310	interleukin 22 receptor subunit alpha 2
1160	78	cfa-miR-328	475236	DYNC1I1	XM_014118933	dynein cytoplasmic 1 intermediate chain 1
1161	78	cfa-miR-328	100687900	RRP36	XM_003431728	ribosomal RNA processing 36
1162	78	cfa-miR-328	403505	DYNLT3	NM_001003001	dynein light chain Tctex-type 3
1163	78	cfa-miR-146a	477237	YWHAB	XM_847661	tyrosine 3-monooxygenase/tryptophan 5-monooxygenase activation protein beta
1164	78	cfa-miR-146a	610678	PUDP	XM_848220	pseudouridine 5'-phosphatase
1165	78	cfa-miR-146a	489102	FAF2	XM_546218	Fas associated factor family member 2
1166	78	cfa-miR-150	609211	SP5	XM_846425	Sp5 transcription factor
1167	78	cfa-miR-150	613001	PRPF38B	XM_849600	pre-mRNA processing factor 38B
1168	78	cfa-miR-150	477091	NMNAT3	XM_014106721	nicotinamide nucleotide adenylyltransferase 3
1169	78	cfa-miR-150	476664	UPF1	XM_533868	UPF1, RNA helicase and ATPase
1170	78	cfa-miR-150	403507	KITLG	NM_001012735	KIT ligand
1171	78	cfa-miR-150	482674	TLL1	XM_539791	tolloid like 1
1172	78	cfa-miR-150	478454	LIN54	XM_003640099	lin-54 DREAM MuvB core complex component
1173	78	cfa-miR-150	486050	CRYL1	XM_543175	crystallin lambda 1
1174	78	cfa-miR-362	479918	CLCC1	XM_005621836	chloride channel CLIC like 1
1175	77	cfa-miR-34a	487278	RPGRIP1L	XM_014109471	RPGRIP1 like
1176	77	cfa-miR-34a	482995	DNAJC27	XM_540109	DnaJ heat shock protein family (Hsp40) member C27
1177	77	cfa-miR-34a	489195	GRPEL2	XM_546313	GrpE like 2, mitochondrial
1178	77	cfa-miR-34a	485675	SLC35G2	XM_005634466	solute carrier family 35 member G2
1179	77	cfa-miR-34a	100856760	TMEM104	XM_005624119	transmembrane protein 104
1180	77	cfa-miR-34a	612080	SNX15	XM_849806	sorting nexin 15
1181	77	cfa-miR-34a	484095	GPRC6A	XM_541212	G protein-coupled receptor class C group 6 member A
1182	77	cfa-miR-34a	492271	SPRY3	XM_005642052	sprouty RTK signaling antagonist 3
1183	77	cfa-miR-34a	450240	HTR2C	XM_005640991	5-hydroxytryptamine receptor 2C
1184	77	cfa-miR-34a	482495	ZYG11B	XM_014119594	zyg-11 family member B, cell cycle regulator
1185	77	cfa-miR-34a	102155192	ZNF551	XM_014114518	zinc finger protein 551
1186	77	cfa-miR-34a	491973	LOC491973	XM_014111453	PDZ and LIM domain protein 7-like
1187	77	cfa-miR-34a	610113	PEA15	XM_005640898	proliferation and apoptosis adaptor protein 15
1188	77	cfa-miR-146a	486142	ZNF596	XM_005635740	zinc finger protein 596
1189	77	cfa-miR-146a	486973	CYP7B1	XM_005638017	cytochrome P450 family 7 subfamily B member 1
1190	77	cfa-miR-146a	612991	PTPN9	XM_005638640	protein tyrosine phosphatase, non-receptor type 9
1191	77	cfa-miR-146a	486259	TMEM120B	XM_543384	transmembrane protein 120B
1192	77	cfa-miR-146a	475407	NAP1L1	XM_005629165	nucleosome assembly protein 1 like 1
1193	77	cfa-miR-411	481960	AMD1	XM_005627711	adenosylmethionine decarboxylase 1
1194	77	cfa-miR-411	490301	XPR1	NM_001197160	xenotropic and polytropic retrovirus receptor 1
1195	77	cfa-miR-494	475902	FGL2	XM_533109	fibrinogen like 2
1196	77	cfa-miR-494	481035	TMEM255A	XM_003435658	transmembrane protein 255A
1197	77	cfa-miR-494	491611	LSS	XM_548733	lanosterol synthase
1198	77	cfa-miR-494	483424	TRIM44	XM_540542	tripartite motif containing 44
1199	77	cfa-miR-494	477629	SENP1	XM_005636905	SUMO specific peptidase 1
1200	77	cfa-miR-494	484665	CAMK1	XM_541780	calcium/calmodulin dependent protein kinase I
1201	77	cfa-miR-494	479368	RAI14	XM_005619412	retinoic acid induced 14
1202	77	cfa-miR-494	100687058	BTF3L4	XM_005629004	basic transcription factor 3 like 4
1203	77	cfa-miR-494	100687986	TMED2	XM_003433433	transmembrane p24 trafficking protein 2
1204	77	cfa-miR-494	610649	COL6A6	XM_848186	collagen type VI alpha 6 chain
1205	77	cfa-miR-494	611888	ACBD3	XM_005622630	acyl-CoA binding domain containing 3
1206	77	cfa-miR-494	474551	TBC1D8	XM_014117461	TBC1 domain family member 8
1207	77	cfa-miR-494	102152097	LOC102152097	XM_005641901	RNA polymerase II elongation factor ELL2-like
1208	77	cfa-miR-494	476860	ARNTL	XM_005633683	aryl hydrocarbon receptor nuclear translocator like
1209	77	cfa-miR-494	609009	ACSM5	XM_005621482	acyl-CoA synthetase medium chain family member 5
1210	77	cfa-miR-494	607350	NEMP1	XM_843974	nuclear envelope integral membrane protein 1
1211	77	cfa-miR-494	484249	ADA2	XM_849704	adenosine deaminase 2
1212	77	cfa-miR-494	611980	NR2C1	XM_849699	nuclear receptor subfamily 2 group C member 1
1213	77	cfa-miR-494	480877	SYTL5	XM_014111925	synaptotagmin like 5
1214	77	cfa-miR-494	610156	COPS7B	XM_005635847	COP9 signalosome subunit 7B
1215	77	cfa-miR-135b	490710	EXOC5	XM_547832	exocyst complex component 5
1216	77	cfa-miR-135b	480040	EDEM3	XM_005622431	ER degradation enhancing alpha-mannosidase like protein 3
1217	77	cfa-miR-135b	479992	DEPDC1	XM_014114907	DEP domain containing 1
1218	77	cfa-miR-135b	102152723	LOC102152723	XM_005622074	vegetative cell wall protein gp1-like
1219	77	cfa-miR-135b	489886	SDK1	XM_005621149	sidekick cell adhesion molecule 1
1220	77	cfa-miR-135b	486017	B3GLCT	XM_543143	beta 3-glucosyltransferase
1221	77	cfa-miR-135b	612139	GNG7	XM_849868	G protein subunit gamma 7
1222	77	cfa-miR-135b	476336	VLDLR	XM_005615907	very low density lipoprotein receptor
1223	77	cfa-miR-135b	606918	MTMR2	XM_014122457	myotubularin related protein 2
1224	77	cfa-miR-135b	612869	RALGAPB	XM_005635048	Ral GTPase activating protein non-catalytic beta subunit
1225	77	cfa-miR-135b	483803	VPS37C	XM_540924	VPS37C, ESCRT-I subunit
1226	77	cfa-miR-135b	482769	KDM7A	XM_014119796	lysine demethylase 7A
1227	77	cfa-miR-135b	484394	BCAT2	XM_005616333	branched chain amino acid transaminase 2
1228	77	cfa-miR-142	479976	TTLL7	XM_005622022	tubulin tyrosine ligase like 7
1229	77	cfa-miR-142	478894	KANSL1L	XM_005640607	KAT8 regulatory NSL complex subunit 1 like
1230	77	cfa-miR-142	486999	UBE2W	XM_544128	ubiquitin conjugating enzyme E2 W
1231	77	cfa-miR-142	476326	TRPM3	XM_003432612	transient receptor potential cation channel subfamily M member 3
1232	77	cfa-miR-142	490776	ZNF410	XM_862861	zinc finger protein 410
1233	77	cfa-miR-142	609613	CNMD	XM_846901	chondromodulin
1234	77	cfa-miR-142	481298	SLC41A2	XM_005625957	solute carrier family 41 member 2
1235	77	cfa-miR-142	100687276	KANK1	XM_005615897	KN motif and ankyrin repeat domains 1
1236	77	cfa-miR-142	483327	RNF157	XM_005624160	ring finger protein 157
1237	77	cfa-miR-142	490708	OTX2	XM_003435139	orthodenticle homeobox 2
1238	77	cfa-miR-142	481121	ZBTB39	XM_843899	zinc finger and BTB domain containing 39
1239	77	cfa-miR-142	490663	FBXO33	XM_845904	F-box protein 33
1240	77	cfa-miR-142	100687598	ATP5MG	XM_003434574	ATP synthase membrane subunit g
1241	77	cfa-miR-142	100856182	ERBIN	XM_014108778	erbb2 interacting protein
1242	77	cfa-miR-142	476101	UGGT1	XM_005631858	UDP-glucose glycoprotein glucosyltransferase 1
1243	77	cfa-miR-142	486627	INTS13	XM_005636714	integrator complex subunit 13
1244	77	cfa-miR-142	489077	BMPR1A	XM_005618880	bone morphogenetic protein receptor type 1A
1245	77	cfa-miR-505	488575	SLC45A3	XM_005640794	solute carrier family 45 member 3
1246	77	cfa-miR-505	479600	LOC479600	XM_005620510	beta-catenin-interacting protein 1
1247	77	cfa-miR-505	487556	ARPP19	XM_005638422	cAMP regulated phosphoprotein 19
1248	77	cfa-miR-493	475172	GC	XM_005628279	GC, vitamin D binding protein
1249	77	cfa-miR-493	483928	GALR1	XM_541048	galanin receptor 1
1250	77	cfa-miR-493	102155502	TEX55	XM_005639523	testis expressed 55
1251	77	cfa-miR-493	477230	CHD6	XM_014107014	chromodomain helicase DNA binding protein 6
1252	77	cfa-miR-493	100686423	PSMB7	NM_001284453	proteasome subunit beta 7
1253	77	cfa-miR-493	608146	SLC22A5	XM_014117710	solute carrier family 22 member 5
1254	77	cfa-miR-493	476202	CCN2	XM_003638769	cellular communication network factor 2
1255	77	cfa-miR-493	480861	SMS	XM_005641194	spermine synthase
1256	77	cfa-miR-493	611980	NR2C1	XM_849699	nuclear receptor subfamily 2 group C member 1
1257	77	cfa-miR-328	484944	PLPPR2	XM_005632856	phospholipid phosphatase related 2
1258	77	cfa-miR-328	100856152	JMJD6	XM_003639244	jumonji domain containing 6, arginine demethylase and lysine hydroxylase
1259	77	cfa-miR-328	487556	ARPP19	XM_005638422	cAMP regulated phosphoprotein 19
1260	77	cfa-miR-328	611585	CCDC59	XM_014119530	coiled-coil domain containing 59
1261	77	cfa-miR-146a	486142	ZNF596	XM_005635740	zinc finger protein 596
1262	77	cfa-miR-146a	486973	CYP7B1	XM_005638017	cytochrome P450 family 7 subfamily B member 1
1263	77	cfa-miR-146a	612991	PTPN9	XM_005638640	protein tyrosine phosphatase, non-receptor type 9
1264	77	cfa-miR-146a	486259	TMEM120B	XM_543384	transmembrane protein 120B
1265	77	cfa-miR-146a	475407	NAP1L1	XM_005629165	nucleosome assembly protein 1 like 1
1266	77	cfa-miR-150	488431	NEUROD1	XM_005640377	neuronal differentiation 1
1267	77	cfa-miR-150	100855741	B2M	XM_003640047	beta-2-microglobulin
1268	77	cfa-miR-150	612869	RALGAPB	XM_005635048	Ral GTPase activating protein non-catalytic beta subunit
1269	77	cfa-miR-150	488452	DNAH7	XM_005640479	dynein axonemal heavy chain 7
1270	77	cfa-miR-150	478622	SEMA5A	XM_014110327	semaphorin 5A
1271	77	cfa-miR-362	481318	UXS1	XM_538439	UDP-glucuronate decarboxylase 1
1272	77	cfa-miR-362	488915	CETN3	XM_005618121	centrin 3
1273	76	cfa-miR-34a	490784	LTBP2	XM_005623660	latent transforming growth factor beta binding protein 2
1274	76	cfa-miR-34a	478754	NR4A2	XM_014110865	nuclear receptor subfamily 4 group A member 2
1275	76	cfa-miR-34a	489190	PPARGC1B	XM_546308	PPARG coactivator 1 beta
1276	76	cfa-miR-34a	100684763	FAM189A1	XM_014112368	family with sequence similarity 189 member A1
1277	76	cfa-miR-34a	610380	LOC610380	XM_005624197	corticotropin-releasing factor receptor 1
1278	76	cfa-miR-34a	475753	CKAP2L	XM_532961	cytoskeleton associated protein 2 like
1279	76	cfa-miR-34a	477732	ADIPOR2	XM_863038	adiponectin receptor 2
1280	76	cfa-miR-34a	483160	PIAS3	XM_005630723	protein inhibitor of activated STAT 3
1281	76	cfa-miR-34a	608708	PPM1L	XM_845816	protein phosphatase, Mg2+/Mn2+ dependent 1L
1282	76	cfa-miR-146a	487085	MAP3K8	XM_005617057	mitogen-activated protein kinase kinase kinase 8
1283	76	cfa-miR-146a	609139	NUDT18	XM_846345	nudix hydrolase 18
1284	76	cfa-miR-411	102153124	KBTBD6	XM_014106409	kelch repeat and BTB domain containing 6
1285	76	cfa-miR-411	485661	CPNE4	XM_005634422	copine 4
1286	76	cfa-miR-411	607430	PPIL3	XM_844093	peptidylprolyl isomerase like 3
1287	76	cfa-miR-411	609933	LPGAT1	XM_005622344	lysophosphatidylglycerol acyltransferase 1
1288	76	cfa-miR-411	490513	IMPACT	XM_005622998	impact RWD domain protein
1289	76	cfa-miR-411	479545	PGM1	XM_860249	phosphoglucomutase 1
1290	76	cfa-miR-494	403516	CACNA1C	XM_014108297	calcium voltage-gated channel subunit alpha1 C
1291	76	cfa-miR-494	608738	NEDD4	XM_005638437	neural precursor cell expressed, developmentally down-regulated 4, E3 ubiquitin protein ligase
1292	76	cfa-miR-494	478184	SYF2	XM_535357	SYF2 pre-mRNA splicing factor
1293	76	cfa-miR-494	482404	THAP5	XM_005628731	THAP domain containing 5
1294	76	cfa-miR-494	476080	ELF2	XM_005631789	E74 like ETS transcription factor 2
1295	76	cfa-miR-494	612569	NADK2	XM_850301	NAD kinase 2, mitochondrial
1296	76	cfa-miR-494	491777	KLHL15	XM_014111595	kelch like family member 15
1297	76	cfa-miR-494	478061	MAP3K1	XM_535240	mitogen-activated protein kinase kinase kinase 1
1298	76	cfa-miR-494	480157	FHOD3	XM_014115027	formin homology 2 domain containing 3
1299	76	cfa-miR-494	106557450	MAATS1	XM_014110239	MYCBP associated and testis expressed 1
1300	76	cfa-miR-494	491768	RPS6KA3	XM_005641189	ribosomal protein S6 kinase A3
1301	76	cfa-miR-494	478641	TTC14	XM_535814	tetratricopeptide repeat domain 14
1302	76	cfa-miR-494	487332	RCC1	NM_001205212	regulator of chromosome condensation 1
1303	76	cfa-miR-135b	610449	CNOT9	XM_005640646	CCR4-NOT transcription complex subunit 9
1304	76	cfa-miR-135b	489390	BACE1	NM_001284472	beta-secretase 1
1305	76	cfa-miR-135b	474713	CCDC171	XM_005626646	coiled-coil domain containing 171
1306	76	cfa-miR-135b	484187	RIC1	XM_541303	RIC1 homolog, RAB6A GEF complex partner 1
1307	76	cfa-miR-135b	475601	LEPROTL1	XM_005629907	leptin receptor overlapping transcript like 1
1308	76	cfa-miR-135b	610687	LOC610687	XM_005629619	2-aminoethanethiol dioxygenase
1309	76	cfa-miR-135b	475575	LOC475575	XM_532794	disintegrin and metalloproteinase domain-containing protein 18-like
1310	76	cfa-miR-135b	477256	ARFGEF2	XM_534448	ADP ribosylation factor guanine nucleotide exchange factor 2
1311	76	cfa-miR-135b	484724	CACNA1D	XM_014122088	calcium voltage-gated channel subunit alpha1 D
1312	76	cfa-miR-135b	100687977	NFXL1	XM_005628167	nuclear transcription factor, X-box binding like 1
1313	76	cfa-miR-135b	487476	ARHGAP11A	XM_005638205	Rho GTPase activating protein 11A
1314	76	cfa-miR-135b	480720	ANGPTL2	XM_537840	angiopoietin like 2
1315	76	cfa-miR-135b	489012	SIRT1	XM_546130	sirtuin 1
1316	76	cfa-miR-135b	487034	CPNE3	XM_544163	copine 3
1317	76	cfa-miR-142	100855824	TMEM170A	XM_014114004	transmembrane protein 170A
1318	76	cfa-miR-142	478492	LAMTOR3	XM_857268	late endosomal/lysosomal adaptor, MAPK and MTOR activator 3
1319	76	cfa-miR-142	100684514	CTBP2	XM_014108886	C-terminal binding protein 2
1320	76	cfa-miR-142	486609	SLC2A13	XM_543735	solute carrier family 2 member 13
1321	76	cfa-miR-142	490720	SIX4	XM_547842	SIX homeobox 4
1322	76	cfa-miR-142	475266	CREB5	XM_014119045	cAMP responsive element binding protein 5
1323	76	cfa-miR-142	481122	NAB2	XM_538243	NGFI-A binding protein 2
1324	76	cfa-miR-142	478328	RORA	XM_535503	RAR related orphan receptor A
1325	76	cfa-miR-142	487237	SLC30A5	XM_845257	solute carrier family 30 member 5
1326	76	cfa-miR-142	477339	SACS	XM_005635545	sacsin molecular chaperone
1327	76	cfa-miR-142	480181	ROCK1	XM_005623023	Rho associated coiled-coil containing protein kinase 1
1328	76	cfa-miR-142	484923	SYCE2	XM_005632820	synaptonemal complex central element protein 2
1329	76	cfa-miR-142	403751	SLC1A1	NM_001003139	solute carrier family 1 member 1
1330	76	cfa-miR-142	485773	PLCB1	XM_014106856	phospholipase C beta 1
1331	76	cfa-miR-142	611698	ANO1	XM_849396	anoctamin 1
1332	76	cfa-miR-505	490097	CAPN15	XM_014114741	calpain 15
1333	76	cfa-miR-493	488636	ATP1A4	XM_545753	ATPase Na+/K+ transporting subunit alpha 4
1334	76	cfa-miR-493	474713	CCDC171	XM_005626646	coiled-coil domain containing 171
1335	76	cfa-miR-493	482287	STEAP4	XM_539406	STEAP4 metalloreductase
1336	76	cfa-miR-493	477514	RNF10	XM_846239	ring finger protein 10
1337	76	cfa-miR-493	483230	VWC2	XM_540349	von Willebrand factor C domain containing 2
1338	76	cfa-miR-493	610376	ZNF827	XM_862289	zinc finger protein 827
1339	76	cfa-miR-10a	478663	TRA2B	XM_014110425	transformer 2 beta homolog
1340	76	cfa-miR-10a	102156745	MAP3K7	XM_005627640	mitogen-activated protein kinase kinase kinase 7
1341	76	cfa-miR-328	100856570	LOC100856570	XM_003640075	trifunctional purine biosynthetic protein adenosine-3
1342	76	cfa-miR-328	487740	LOC487740	XM_014109719	trifunctional purine biosynthetic protein adenosine-3
1343	76	cfa-miR-146a	487085	MAP3K8	XM_005617057	mitogen-activated protein kinase kinase kinase 8
1344	76	cfa-miR-146a	609139	NUDT18	XM_846345	nudix hydrolase 18
1345	76	cfa-miR-150	480656	PAFAH1B1	XM_849389	platelet activating factor acetylhydrolase 1b regulatory subunit 1
1346	76	cfa-miR-150	403541	CCR4	XM_005634150	C-C motif chemokine receptor 4
1347	76	cfa-miR-150	482132	GABRA4	XM_014118665	gamma-aminobutyric acid type A receptor alpha4 subunit
1348	76	cfa-miR-150	482306	CALCR	NM_001197142	calcitonin receptor
1349	76	cfa-miR-150	609400	SKA3	XM_005635554	spindle and kinetochore associated complex subunit 3
1350	76	cfa-miR-150	608146	SLC22A5	XM_014117710	solute carrier family 22 member 5
1351	76	cfa-miR-150	488815	TAPT1	XM_005618554	transmembrane anterior posterior transformation 1
1352	76	cfa-miR-150	610597	PROCA1	XM_014116785	protein interacting with cyclin A1
1353	76	cfa-miR-150	478640	USP13	XM_003434127	ubiquitin specific peptidase 13
1354	76	cfa-miR-362	483832	SLC25A31	XM_540952	solute carrier family 25 member 31
1355	76	cfa-miR-362	100855798	TOR1B	XM_003639301	torsin family 1 member B
1356	75	cfa-miR-34a	490714	DAAM1	XM_846995	dishevelled associated activator of morphogenesis 1
1357	75	cfa-miR-34a	482267	OPN1SW	XM_539386	opsin 1, short wave sensitive
1358	75	cfa-miR-34a	609432	STK35	XM_846689	serine/threonine kinase 35
1359	75	cfa-miR-34a	477354	CLCN3	XM_005635617	chloride voltage-gated channel 3
1360	75	cfa-miR-34a	486588	VDR	XM_005636920	vitamin D receptor
1361	75	cfa-miR-34a	100685132	SIDT1	XM_003434094	SID1 transmembrane family member 1
1362	75	cfa-miR-34a	487788	PDXK	XM_005638956	pyridoxal kinase
1363	75	cfa-miR-34a	609227	TMEM164	XM_005641668	transmembrane protein 164
1364	75	cfa-miR-34a	484262	LOC484262	XM_014114671	zinc finger protein 772
1365	75	cfa-miR-34a	478046	ARHGAP26	XM_005617328	Rho GTPase activating protein 26
1366	75	cfa-miR-34a	481762	BRPF3	XM_538883	bromodomain and PHD finger containing 3
1367	75	cfa-miR-34a	100687859	CNTNAP2	XM_003432080	contactin associated protein like 2
1368	75	cfa-miR-146a	480533	MED1	XM_014116603	mediator complex subunit 1
1369	75	cfa-miR-146a	480908	TIMM17B	XM_538028	translocase of inner mitochondrial membrane 17B
1370	75	cfa-miR-146a	474822	MED23	XM_003431721	mediator complex subunit 23
1371	75	cfa-miR-146a	100855461	ZNF365	XM_014112827	zinc finger protein 365
1372	75	cfa-miR-146a	491342	ZBTB26	XM_005625397	zinc finger and BTB domain containing 26
1373	75	cfa-miR-146a	442950	INVS	XM_005626392	inversin
1374	75	cfa-miR-146a	100855884	WNT8A	XM_005626585	Wnt family member 8A
1375	75	cfa-miR-146a	100686206	ZNF8	XM_005616070	zinc finger protein 8
1376	75	cfa-miR-146a	490160	EPHX4	XM_014114843	epoxide hydrolase 4
1377	75	cfa-miR-146a	479240	PSAP	XM_856497	prosaposin
1378	75	cfa-miR-146a	488176	TBL1XR1	XM_005639944	transducin beta like 1 X-linked receptor 1
1379	75	cfa-miR-411	487841	WDFY3	XM_014109941	WD repeat and FYVE domain containing 3
1380	75	cfa-miR-411	478870	STRADB	XM_005640539	STE20-related kinase adaptor beta
1381	75	cfa-miR-411	479043	IDH2	XM_014112432	isocitrate dehydrogenase (NADP(+)) 2, mitochondrial
1382	75	cfa-miR-411	479044	CIB1	XM_844783	calcium and integrin binding 1
1383	75	cfa-miR-411	475336	AGO3	XM_005628957	argonaute 3, RISC catalytic component
1384	75	cfa-miR-411	100683402	KIF21A	XM_014108476	kinesin family member 21A
1385	75	cfa-miR-411	479195	LYST	XM_005618799	lysosomal trafficking regulator
1386	75	cfa-miR-494	479940	ARHGAP29	XM_537065	Rho GTPase activating protein 29
1387	75	cfa-miR-494	403438	MET	XM_005628338	MET proto-oncogene, receptor tyrosine kinase
1388	75	cfa-miR-494	100684351	MB21D2	XM_005639839	Mab-21 domain containing 2
1389	75	cfa-miR-494	100686794	LOC100686794	XM_005629734	olfactory receptor 9A4
1390	75	cfa-miR-494	480171	SS18	XM_537295	SS18, nBAF chromatin remodeling complex subunit
1391	75	cfa-miR-494	478505	SGMS2	XM_014110014	sphingomyelin synthase 2
1392	75	cfa-miR-494	480437	DYNC1H1	XM_537556	dynein cytoplasmic 1 heavy chain 1
1393	75	cfa-miR-494	491029	STAC2	XM_548149	SH3 and cysteine rich domain 2
1394	75	cfa-miR-494	476920	LRRC63	XM_005633890	leucine rich repeat containing 63
1395	75	cfa-miR-494	475061	ATP6V1C1	XM_005627843	ATPase H+ transporting V1 subunit C1
1396	75	cfa-miR-494	482332	TSPAN13	XM_539449	tetraspanin 13
1397	75	cfa-miR-494	609164	GTF2F2	XM_846373	general transcription factor IIF subunit 2
1398	75	cfa-miR-494	612724	TMEM200A	XM_005615636	transmembrane protein 200A
1399	75	cfa-miR-494	481302	SOWAHC	XM_005625964	sosondowah ankyrin repeat domain family member C
1400	75	cfa-miR-494	491353	RBM18	XM_548474	RNA binding motif protein 18
1401	75	cfa-miR-494	475294	CAV2	NM_001010997	caveolin 2
1402	75	cfa-miR-494	488469	FAM126B	XM_005640528	family with sequence similarity 126 member B
1403	75	cfa-miR-494	102154564	GCNA	XM_005641479	germ cell nuclear acidic peptidase
1404	75	cfa-miR-494	478897	LANCL1	XM_536055	LanC like 1
1405	75	cfa-miR-135b	609935	RNF152	XM_014108067	ring finger protein 152
1406	75	cfa-miR-135b	608946	LMTK2	XM_846103	lemur tyrosine kinase 2
1407	75	cfa-miR-135b	480436	PPP2R5C	XM_537555	protein phosphatase 2 regulatory subunit B'gamma
1408	75	cfa-miR-135b	479806	UBFD1	XM_005621412	ubiquitin family domain containing 1
1409	75	cfa-miR-135b	483433	KIAA1549L	XM_014121142	KIAA1549 like
1410	75	cfa-miR-135b	488405	SP3	XM_014110679	Sp3 transcription factor
1411	75	cfa-miR-142	479909	RBM15	XM_537035	RNA binding motif protein 15
1412	75	cfa-miR-142	488377	SLC38A11	XM_545499	solute carrier family 38 member 11
1413	75	cfa-miR-142	490672	RPL10L	XM_547794	ribosomal protein L10 like
1414	75	cfa-miR-142	482032	HAS2	XM_539153	hyaluronan synthase 2
1415	75	cfa-miR-142	442935	IL21	NM_001003347	interleukin 21
1416	75	cfa-miR-142	608296	ZNF512	XM_014120500	zinc finger protein 512
1417	75	cfa-miR-142	477454	PITPNM2	XM_005636141	phosphatidylinositol transfer protein membrane associated 2
1418	75	cfa-miR-142	491369	CREB3L2	XM_548490	cAMP responsive element binding protein 3 like 2
1419	75	cfa-miR-142	490200	GIPC2	XM_005622029	GIPC PDZ domain containing family member 2
1420	75	cfa-miR-142	479195	LYST	XM_005618799	lysosomal trafficking regulator
1421	75	cfa-miR-505	403650	SCNN1A	XM_005637254	sodium channel epithelial 1 alpha subunit
1422	75	cfa-miR-505	607658	GNAL	XM_014115587	G protein subunit alpha L
1423	75	cfa-miR-505	100685481	KRT19	NM_001253742	keratin 19
1424	75	cfa-miR-505	610661	C7H1orf21	XM_014115135	chromosome 7 C1orf21 homolog
1425	75	cfa-miR-505	478836	COL5A2	XM_005640393	collagen type V alpha 2 chain
1426	75	cfa-miR-505	489178	TNIP1	XM_546296	TNFAIP3 interacting protein 1
1427	75	cfa-miR-505	485860	SOGA1	XM_014106957	suppressor of glucose, autophagy associated 1
1428	75	cfa-miR-493	100855726	LY9	XM_014111282	lymphocyte antigen 9
1429	75	cfa-miR-493	476992	ATP11A	XM_005634113	ATPase phospholipid transporting 11A
1430	75	cfa-miR-493	100685103	INSYN2	XM_014108896	inhibitory synaptic factor 2A
1431	75	cfa-miR-493	484487	B3GNT8	XM_005616540	UDP-GlcNAc:betaGal beta-1,3-N-acetylglucosaminyltransferase 8
1432	75	cfa-miR-10a	480557	SPAG9	XM_860876	sperm associated antigen 9
1433	75	cfa-miR-328	491994	POF1B	XM_549114	POF1B, actin binding protein
1434	75	cfa-miR-328	491852	CHST7	XM_548971	carbohydrate sulfotransferase 7
1435	75	cfa-miR-328	476314	TLE1	XM_014117413	TLE family member 1, transcriptional corepressor
1436	75	cfa-miR-146a	480533	MED1	XM_014116603	mediator complex subunit 1
1437	75	cfa-miR-146a	480908	TIMM17B	XM_538028	translocase of inner mitochondrial membrane 17B
1438	75	cfa-miR-146a	474822	MED23	XM_003431721	mediator complex subunit 23
1439	75	cfa-miR-146a	100855461	ZNF365	XM_014112827	zinc finger protein 365
1440	75	cfa-miR-146a	491342	ZBTB26	XM_005625397	zinc finger and BTB domain containing 26
1441	75	cfa-miR-146a	442950	INVS	XM_005626392	inversin
1442	75	cfa-miR-146a	100855884	WNT8A	XM_005626585	Wnt family member 8A
1443	75	cfa-miR-146a	100686206	ZNF8	XM_005616070	zinc finger protein 8
1444	75	cfa-miR-146a	490160	EPHX4	XM_014114843	epoxide hydrolase 4
1445	75	cfa-miR-146a	479240	PSAP	XM_856497	prosaposin
1446	75	cfa-miR-146a	488176	TBL1XR1	XM_005639944	transducin beta like 1 X-linked receptor 1
1447	75	cfa-miR-150	611824	CYB561D1	XM_849538	cytochrome b561 family member D1
1448	75	cfa-miR-150	479344	HMGCS1	XM_005619344	3-hydroxy-3-methylglutaryl-CoA synthase 1
1449	75	cfa-miR-150	482403	GPR141	XM_005628734	G protein-coupled receptor 141
1450	75	cfa-miR-150	489125	KCNIP1	XM_005619219	potassium voltage-gated channel interacting protein 1
1451	75	cfa-miR-150	477600	EIF4B	XM_005636788	eukaryotic translation initiation factor 4B
1452	75	cfa-miR-150	489369	CBL	XM_546487	Cbl proto-oncogene
1453	75	cfa-miR-150	608518	SZRD1	XM_005617952	SUZ RNA binding domain containing 1
1454	75	cfa-miR-150	486676	EMP1	XM_543803	epithelial membrane protein 1
1455	75	cfa-miR-150	100856749	ZFX	XM_005641204	zinc finger protein X-linked
1456	75	cfa-miR-362	484651	TSEN2	XM_014121651	tRNA splicing endonuclease subunit 2
1457	75	cfa-miR-362	488012	MYLK	XM_014110234	myosin light chain kinase
1458	75	cfa-miR-362	609480	LYRM7	XM_846740	LYR motif containing 7
1459	74	cfa-miR-34a	100855619	IGFBP3	XM_003639557	insulin like growth factor binding protein 3
1460	74	cfa-miR-34a	477819	SHOC2	XM_535013	SHOC2, leucine rich repeat scaffold protein
1461	74	cfa-miR-34a	478338	CSNK1G1	XM_014109534	casein kinase 1 gamma 1
1462	74	cfa-miR-34a	479243	NUDT13	XM_005619008	nudix hydrolase 13
1463	74	cfa-miR-146a	489521	ZNF287	XM_005620079	zinc finger protein 287
1464	74	cfa-miR-146a	476480	U2AF1L4	XM_005616693	U2 small nuclear RNA auxiliary factor 1 like 4
1465	74	cfa-miR-146a	611218	ZNF334	XM_005635133	zinc finger protein 334
1466	74	cfa-miR-146a	487203	STK32A	XM_544331	serine/threonine kinase 32A
1467	74	cfa-miR-146a	487905	TIFA	XM_005639283	TRAF interacting protein with forkhead associated domain
1468	74	cfa-miR-411	490644	AKAP6	XM_014115836	A-kinase anchoring protein 6
1469	74	cfa-miR-411	490642	ARHGAP5	XM_005623314	Rho GTPase activating protein 5
1470	74	cfa-miR-411	491315	ODF2	XM_845476	outer dense fiber of sperm tails 2
1471	74	cfa-miR-411	477918	STMN2	XM_855591	stathmin 2
1472	74	cfa-miR-411	100856245	NFATC2IP	XM_003639135	nuclear factor of activated T cells 2 interacting protein
1473	74	cfa-miR-494	606892	AGAP1	XM_005635911	ArfGAP with GTPase domain, ankyrin repeat and PH domain 1
1474	74	cfa-miR-494	486006	SMAD9	XM_543131	SMAD family member 9
1475	74	cfa-miR-494	480292	BRMS1L	XM_537414	BRMS1 like transcriptional repressor
1476	74	cfa-miR-494	100855970	LOC100855970	XM_005617296	protocadherin beta-4
1477	74	cfa-miR-494	479342	NNT	XM_536481	nicotinamide nucleotide transhydrogenase
1478	74	cfa-miR-494	476189	NEDD4L	XM_533393	neural precursor cell expressed, developmentally down-regulated 4-like, E3 ubiquitin protein ligase
1479	74	cfa-miR-494	102154241	GPR183	XM_005634045	G protein-coupled receptor 183
1480	74	cfa-miR-494	482638	TTC29	XM_539755	tetratricopeptide repeat domain 29
1481	74	cfa-miR-494	478630	CLPTM1L	XM_535803	CLPTM1 like
1482	74	cfa-miR-494	478563	SLC9C1	XM_535739	solute carrier family 9 member C1
1483	74	cfa-miR-494	488145	PDCD10	XM_545269	programmed cell death 10
1484	74	cfa-miR-494	478063	PLK2	XM_535242	polo like kinase 2
1485	74	cfa-miR-494	476176	TMX3	XM_533381	thioredoxin related transmembrane protein 3
1486	74	cfa-miR-494	478241	EMC4	XM_535416	ER membrane protein complex subunit 4
1487	74	cfa-miR-494	100685856	MEIOB	XM_005621701	meiosis specific with OB domains
1488	74	cfa-miR-494	484820	ELL	XM_005632688	elongation factor for RNA polymerase II
1489	74	cfa-miR-135b	477051	ZNF385D	XM_005634366	zinc finger protein 385D
1490	74	cfa-miR-135b	608738	NEDD4	XM_005638437	neural precursor cell expressed, developmentally down-regulated 4, E3 ubiquitin protein ligase
1491	74	cfa-miR-135b	478054	JAKMIP2	XM_005617366	janus kinase and microtubule interacting protein 2
1492	74	cfa-miR-135b	611670	LOC611670	XM_014120538	zinc finger protein 514
1493	74	cfa-miR-135b	610894	SDHAF4	XM_014118256	succinate dehydrogenase complex assembly factor 4
1494	74	cfa-miR-135b	403652	PDE1A	XM_005640182	phosphodiesterase 1A
1495	74	cfa-miR-135b	484440	GPR4	XM_005616440	G protein-coupled receptor 4
1496	74	cfa-miR-135b	477663	STK38L	NM_001284490	serine/threonine kinase 38 like
1497	74	cfa-miR-135b	100684094	FOPNL	XM_014114599	FGFR1OP N-terminal like
1498	74	cfa-miR-135b	491780	PCYT1B	XM_005641212	phosphate cytidylyltransferase 1, choline, beta
1499	74	cfa-miR-135b	478442	CCNG2	XM_005639096	cyclin G2
1500	74	cfa-miR-135b	609866	SPHKAP	XM_005635796	SPHK1 interactor, AKAP domain containing
1501	74	cfa-miR-135b	489467	YBX2	XM_546585	Y-box binding protein 2
1502	74	cfa-miR-135b	478248	FMN1	XM_535422	formin 1
1503	74	cfa-miR-142	607500	KCNT2	XM_844191	potassium sodium-activated channel subfamily T member 2
1504	74	cfa-miR-142	487567	DNAAF4	XM_014109447	dynein axonemal assembly factor 4
1505	74	cfa-miR-142	477145	ZNF133	XM_014107202	zinc finger protein 133
1506	74	cfa-miR-142	106557821	LOC106557821	XM_014107774	protocadherin beta-3-like
1507	74	cfa-miR-142	100855622	NEDD1	XM_005629254	neural precursor cell expressed, developmentally down-regulated 1
1508	74	cfa-miR-142	488914	MBLAC2	XM_546031	metallo-beta-lactamase domain containing 2
1509	74	cfa-miR-142	486817	LOC486817	XM_014108951	ligand-dependent corepressor
1510	74	cfa-miR-142	482256	CEP41	XM_005628375	centrosomal protein 41
1511	74	cfa-miR-142	479180	POLK	XM_014112270	DNA polymerase kappa
1512	74	cfa-miR-142	478158	PUM1	XM_014109987	pumilio RNA binding family member 1
1513	74	cfa-miR-142	479956	HFM1	XM_005621938	HFM1, ATP dependent DNA helicase homolog
1514	74	cfa-miR-142	483049	KCNG3	XM_014120549	potassium voltage-gated channel modifier subfamily G member 3
1515	74	cfa-miR-142	487624	TLE3	XM_014109592	TLE family member 3, transcriptional corepressor
1516	74	cfa-miR-142	102151831	LOC102151831	XM_005624523	keratin-associated protein 3-3
1517	74	cfa-miR-142	480887	CASK	XM_014111570	calcium/calmodulin dependent serine protein kinase
1518	74	cfa-miR-505	485669	AMOTL2	XM_542789	angiomotin like 2
1519	74	cfa-miR-505	486919	ATE1	XM_544049	arginyltransferase 1
1520	74	cfa-miR-505	476649	FYCO1	XM_005632633	FYVE and coiled-coil domain containing 1
1521	74	cfa-miR-493	611458	LOC611458	XM_005637173	pregnancy zone protein-like
1522	74	cfa-miR-10a	490330	BRINP2	XM_005622490	BMP/retinoic acid inducible neural specific 2
1523	74	cfa-miR-10a	486033	USP12	XM_014107398	ubiquitin specific peptidase 12
1524	74	cfa-miR-10a	609384	ANKRD13A	XM_846379	ankyrin repeat domain 13A
1525	74	cfa-miR-328	479408	SORL1	XM_536545	sortilin related receptor 1
1526	74	cfa-miR-328	482380	SCRN1	XM_539497	secernin 1
1527	74	cfa-miR-328	100856209	TMEM71	XM_005627948	transmembrane protein 71
1528	74	cfa-miR-328	609116	RBFOX1	XM_846368	RNA binding fox-1 homolog 1
1529	74	cfa-miR-146a	489521	ZNF287	XM_005620079	zinc finger protein 287
1530	74	cfa-miR-146a	476480	U2AF1L4	XM_005616693	U2 small nuclear RNA auxiliary factor 1 like 4
1531	74	cfa-miR-146a	611218	ZNF334	XM_005635133	zinc finger protein 334
1532	74	cfa-miR-146a	487203	STK32A	XM_544331	serine/threonine kinase 32A
1533	74	cfa-miR-146a	487905	TIFA	XM_005639283	TRAF interacting protein with forkhead associated domain
1534	74	cfa-miR-150	106559145	ZNF793	XM_014115778	zinc finger protein 793
1535	74	cfa-miR-150	403788	ITGB3	XM_005624174	integrin subunit beta 3
1536	74	cfa-miR-150	478537	FILIP1L	XM_005639388	filamin A interacting protein 1 like
1537	74	cfa-miR-150	490148	SNX7	XM_547269	sorting nexin 7
1538	74	cfa-miR-150	612940	ST8SIA3	XM_847888	ST8 alpha-N-acetyl-neuraminide alpha-2,8-sialyltransferase 3
1539	74	cfa-miR-150	479028	CHD2	XM_005618325	chromodomain helicase DNA binding protein 2
1540	74	cfa-miR-150	483207	TCHH	XM_014120739	trichohyalin
1541	74	cfa-miR-150	477544	PISD	XM_005636479	phosphatidylserine decarboxylase
1542	74	cfa-miR-150	484164	RORB	XM_014117555	RAR related orphan receptor B
1543	74	cfa-miR-150	487825	CFAP299	XM_005639109	cilia and flagella associated protein 299
1544	74	cfa-miR-150	403419	EPB41L5	NM_001002952	erythrocyte membrane protein band 4.1 like 5
1545	74	cfa-miR-362	477707	C1R	XM_534901	complement C1r
1546	74	cfa-miR-362	481796	MED20	XM_014118436	mediator complex subunit 20
1547	74	cfa-miR-362	100688159	ZNF354A	XM_003431543	zinc finger protein 354A
1548	74	cfa-miR-362	480214	CEP76	XM_014115596	centrosomal protein 76
1549	73	cfa-miR-34a	488124	BCL6	XM_005639721	BCL6, transcription repressor
1550	73	cfa-miR-34a	403443	GLUL	NM_001293224	glutamate-ammonia ligase
1551	73	cfa-miR-34a	607986	MOBP	XM_014106600	myelin-associated oligodendrocyte basic protein
1552	73	cfa-miR-34a	489509	MYOCD	XM_005620060	myocardin
1553	73	cfa-miR-34a	489188	CSF1R	XM_546306	colony stimulating factor 1 receptor
1554	73	cfa-miR-34a	489204	ARL15	XM_014113090	ADP ribosylation factor like GTPase 15
1555	73	cfa-miR-34a	100686513	ASCL3	XM_005633638	achaete-scute family bHLH transcription factor 3
1556	73	cfa-miR-34a	100855625	LYPLAL1	XM_003640209	lysophospholipase like 1
1557	73	cfa-miR-146a	610239	SCN3B	XM_005619645	sodium voltage-gated channel beta subunit 3
1558	73	cfa-miR-146a	481510	SEC24A	XM_845643	SEC24 homolog A, COPII coat complex component
1559	73	cfa-miR-146a	487690	ROBO1	XM_014109755	roundabout guidance receptor 1
1560	73	cfa-miR-411	482598	KERA	XM_847392	keratocan
1561	73	cfa-miR-411	478720	LOC478720	XM_014110658	transmembrane protein 14C
1562	73	cfa-miR-411	611799	UBE2R2	XM_849513	ubiquitin conjugating enzyme E2 R2
1563	73	cfa-miR-411	481914	RNGTT	XM_539035	RNA guanylyltransferase and 5'-phosphatase
1564	73	cfa-miR-411	480469	KPNA2	XM_856897	karyopherin subunit alpha 2
1565	73	cfa-miR-411	487719	GRIK1	XM_544843	glutamate ionotropic receptor kainate type subunit 1
1566	73	cfa-miR-411	479315	THG1L	XM_536453	tRNA-histidine guanylyltransferase 1 like
1567	73	cfa-miR-411	490834	BTBD7	XM_005623749	BTB domain containing 7
1568	73	cfa-miR-411	608615	STXBP6	XM_845692	syntaxin binding protein 6
1569	73	cfa-miR-494	477850	TACC2	XM_535042	transforming acidic coiled-coil containing protein 2
1570	73	cfa-miR-494	607636	CAMK1D	XM_844395	calcium/calmodulin dependent protein kinase ID
1571	73	cfa-miR-494	477545	PRR14L	XM_014107906	proline rich 14 like
1572	73	cfa-miR-494	609712	PITPNB	XM_005636386	phosphatidylinositol transfer protein beta
1573	73	cfa-miR-494	480747	TCEA2	XM_014107235	transcription elongation factor A2
1574	73	cfa-miR-494	486136	LZTS1	XM_005635729	leucine zipper tumor suppressor 1
1575	73	cfa-miR-494	608091	HSPA13	XM_844995	heat shock protein family A (Hsp70) member 13
1576	73	cfa-miR-494	476363	MFSD14B	XM_533564	major facilitator superfamily domain containing 14B
1577	73	cfa-miR-494	484179	GLIS3	XM_541295	GLIS family zinc finger 3
1578	73	cfa-miR-494	403825	PDE5A	XM_005639045	phosphodiesterase 5A
1579	73	cfa-miR-494	483893	NCKAP5	XM_014121411	NCK associated protein 5
1580	73	cfa-miR-494	481003	RAB9B	XM_538124	RAB9B, member RAS oncogene family
1581	73	cfa-miR-494	490247	CAMSAP2	XM_005622270	calmodulin regulated spectrin associated protein family member 2
1582	73	cfa-miR-494	100856431	OTOR	XM_003639837	otoraplin
1583	73	cfa-miR-494	486621	TMTC1	XM_005637011	transmembrane and tetratricopeptide repeat containing 1
1584	73	cfa-miR-494	481509	SAR1B	XM_538630	secretion associated Ras related GTPase 1B
1585	73	cfa-miR-494	100682797	LOC100682797	XM_005626970	glycosyltransferase 6 domain-containing protein 1-like
1586	73	cfa-miR-494	481656	RAD23B	XM_538778	RAD23 homolog B, nucleotide excision repair protein
1587	73	cfa-miR-494	609326	DCAF17	XM_846572	DDB1 and CUL4 associated factor 17
1588	73	cfa-miR-494	608448	RABL3	XM_845479	RAB, member of RAS oncogene family like 3
1589	73	cfa-miR-135b	610247	SPO11	XM_848394	SPO11, initiator of meiotic double stranded breaks
1590	73	cfa-miR-135b	488215	LOC488215	XM_545337	N-acetyllactosaminide beta-1,6-N-acetylglucosaminyl-transferase
1591	73	cfa-miR-135b	611566	PIGH	XM_849246	phosphatidylinositol glycan anchor biosynthesis class H
1592	73	cfa-miR-135b	480631	NUFIP2	XM_537751	nuclear FMR1 interacting protein 2
1593	73	cfa-miR-135b	490548	RALBP1	XM_547670	ralA binding protein 1
1594	73	cfa-miR-135b	609416	SEC62	XM_846664	SEC62 homolog, preprotein translocation factor
1595	73	cfa-miR-135b	612911	ATF3	XM_014115083	activating transcription factor 3
1596	73	cfa-miR-135b	490960	CNTNAP1	XM_005624443	contactin associated protein 1
1597	73	cfa-miR-135b	487511	MAPKBP1	XM_003433893	mitogen-activated protein kinase binding protein 1
1598	73	cfa-miR-135b	612815	MBNL2	XM_853840	muscleblind like splicing regulator 2
1599	73	cfa-miR-135b	486931	ZRANB1	XM_544061	zinc finger RANBP2-type containing 1
1600	73	cfa-miR-135b	489229	LMBRD2	XM_005619387	LMBR1 domain containing 2
1601	73	cfa-miR-135b	611020	DCUN1D4	XM_005628181	defective in cullin neddylation 1 domain containing 4
1602	73	cfa-miR-142	480320	NIN	XM_014115888	ninein
1603	73	cfa-miR-142	482912	STOX2	XM_005630004	storkhead box 2
1604	73	cfa-miR-142	488515	MARCH4	XM_545636	membrane associated ring-CH-type finger 4
1605	73	cfa-miR-142	486421	CDC45	XM_005636590	cell division cycle 45
1606	73	cfa-miR-142	102157101	LOC102157101	XM_005641650	NACHT, LRR and PYD domains-containing protein 3
1607	73	cfa-miR-142	487695	BTG3	XM_014109728	BTG anti-proliferation factor 3
1608	73	cfa-miR-142	491729	PNPLA4	XM_548849	patatin like phospholipase domain containing 4
1609	73	cfa-miR-142	487592	HERC1	XM_544717	HECT and RLD domain containing E3 ubiquitin protein ligase family member 1
1610	73	cfa-miR-505	491870	PCSK1N	XM_548989	proprotein convertase subtilisin/kexin type 1 inhibitor
1611	73	cfa-miR-505	611798	DPF3	XM_014116039	double PHD fingers 3
1612	73	cfa-miR-505	474426	C10H12orf66	XM_531657	chromosome 10 C12orf66 homolog
1613	73	cfa-miR-505	486926	GPR26	XM_544056	G protein-coupled receptor 26
1614	73	cfa-miR-493	479619	MAP1LC3B	XM_536756	microtubule associated protein 1 light chain 3 beta
1615	73	cfa-miR-493	490924	CDC27	XM_005624186	cell division cycle 27
1616	73	cfa-miR-493	487447	MASP2	XM_544572	mannan binding lectin serine peptidase 2
1617	73	cfa-miR-493	609119	POT1	XM_005628437	protection of telomeres 1
1618	73	cfa-miR-493	484806	GATAD2A	XM_005632652	GATA zinc finger domain containing 2A
1619	73	cfa-miR-10a	481518	SLC25A48	XM_014117728	solute carrier family 25 member 48
1620	73	cfa-miR-10a	484214	BICD2	XM_005615992	BICD cargo adaptor 2
1621	73	cfa-miR-10a	491447	TBX5	XM_014108050	T-box 5
1622	73	cfa-miR-10a	480364	ARG2	XM_005623198	arginase 2
1623	73	cfa-miR-328	102154998	LOC102154998	XM_005621223	translation initiation factor IF-2-like
1624	73	cfa-miR-146a	610239	SCN3B	XM_005619645	sodium voltage-gated channel beta subunit 3
1625	73	cfa-miR-146a	481510	SEC24A	XM_845643	SEC24 homolog A, COPII coat complex component
1626	73	cfa-miR-146a	487690	ROBO1	XM_014109755	roundabout guidance receptor 1
1627	73	cfa-miR-150	610064	TP53INP2	XM_005634952	tumor protein p53 inducible nuclear protein 2
1628	73	cfa-miR-150	403939	CD44	XM_005631033	CD44 molecule
1629	73	cfa-miR-150	482411	PPP1R3A	XM_539528	protein phosphatase 1 regulatory subunit 3A
1630	73	cfa-miR-150	486978	RRS1	XM_005638024	ribosome biogenesis regulator homolog
1631	73	cfa-miR-150	477847	WDR11	XM_535039	WD repeat domain 11
1632	73	cfa-miR-150	477199	ITCH	XM_846367	itchy E3 ubiquitin protein ligase
1633	73	cfa-miR-150	483008	TCF23	XM_540123	transcription factor 23
1634	73	cfa-miR-150	100684847	GLUD1	XM_014112780	glutamate dehydrogenase 1
1635	73	cfa-miR-150	102155014	LOC102155014	XM_014112315	glutamate dehydrogenase 1, mitochondrial-like
1636	73	cfa-miR-150	484173	PTAR1	XM_005615878	protein prenyltransferase alpha subunit repeat containing 1
1637	73	cfa-miR-150	478755	GPD2	XM_005640396	glycerol-3-phosphate dehydrogenase 2
1638	73	cfa-miR-362	479684	CTCF	XM_014114086	CCCTC-binding factor
1639	73	cfa-miR-362	488132	IFT80	XM_014110414	intraflagellar transport 80
1640	72	cfa-miR-34a	608531	SUFU	XM_846083	SUFU negative regulator of hedgehog signaling
1641	72	cfa-miR-34a	100685875	LOC100685875	XM_014108130	small integral membrane protein 15-like
1642	72	cfa-miR-34a	480638	ABR	XM_014116831	ABR, RhoGEF and GTPase activating protein
1643	72	cfa-miR-34a	483840	SPATA5	XM_540960	spermatogenesis associated 5
1644	72	cfa-miR-34a	485773	PLCB1	XM_014106856	phospholipase C beta 1
1645	72	cfa-miR-34a	491762	RS1	XM_548882	retinoschisin 1
1646	72	cfa-miR-34a	481529	LRRTM2	XM_538650	leucine rich repeat transmembrane neuronal 2
1647	72	cfa-miR-34a	609599	ATG4B	XM_005635997	autophagy related 4B cysteine peptidase
1648	72	cfa-miR-34a	100687354	LONRF3	XM_005641730	LON peptidase N-terminal domain and ring finger 3
1649	72	cfa-miR-34a	100684638	CRTC1	XM_005632683	CREB regulated transcription coactivator 1
1650	72	cfa-miR-34a	482132	GABRA4	XM_014118665	gamma-aminobutyric acid type A receptor alpha4 subunit
1651	72	cfa-miR-34a	611271	C10H2orf49	XM_014117411	chromosome 10 C2orf49 homolog
1652	72	cfa-miR-146a	479149	PCSK1	XM_843544	proprotein convertase subtilisin/kexin type 1
1653	72	cfa-miR-146a	100684819	KANK4	XM_005620227	KN motif and ankyrin repeat domains 4
1654	72	cfa-miR-411	481996	LRP12	XM_014118520	LDL receptor related protein 12
1655	72	cfa-miR-411	478753	GALNT13	XM_005640186	polypeptide N-acetylgalactosaminyltransferase 13
1656	72	cfa-miR-411	490498	RNF125	XM_005622927	ring finger protein 125
1657	72	cfa-miR-411	488927	ANKRD34B	XM_005618168	ankyrin repeat domain 34B
1658	72	cfa-miR-494	100856658	CNIH1	XM_003639199	cornichon family AMPA receptor auxiliary protein 1
1659	72	cfa-miR-494	475074	ENY2	XM_003431773	ENY2, transcription and export complex 2 subunit
1660	72	cfa-miR-494	478541	TOMM70	XM_535719	translocase of outer mitochondrial membrane 70
1661	72	cfa-miR-494	610791	TMX1	XM_848339	thioredoxin related transmembrane protein 1
1662	72	cfa-miR-494	482671	FSTL5	XM_005629388	follistatin like 5
1663	72	cfa-miR-494	476927	TSC22D1	XM_003639801	TSC22 domain family member 1
1664	72	cfa-miR-494	485737	GZF1	XM_005634709	GDNF inducible zinc finger protein 1
1665	72	cfa-miR-494	475456	SMAD1	XM_005629311	SMAD family member 1
1666	72	cfa-miR-494	403455	SSTR1	XM_005623172	somatostatin receptor 1
1667	72	cfa-miR-494	403449	LIF	XM_005636000	LIF, interleukin 6 family cytokine
1668	72	cfa-miR-135b	475042	LAPTM4B	XM_005627808	lysosomal protein transmembrane 4 beta
1669	72	cfa-miR-135b	474533	WASHC4	XM_014117392	WASH complex subunit 4
1670	72	cfa-miR-135b	100856622	LOC100856622	XM_005638852	protein downstream neighbor of Son
1671	72	cfa-miR-135b	475066	RIMS2	XM_005627851	regulating synaptic membrane exocytosis 2
1672	72	cfa-miR-135b	482339	HDAC9	XM_005628591	histone deacetylase 9
1673	72	cfa-miR-135b	489133	PANK3	XM_546251	pantothenate kinase 3
1674	72	cfa-miR-135b	480470	SMURF2	XM_537589	SMAD specific E3 ubiquitin protein ligase 2
1675	72	cfa-miR-135b	474441	CPSF6	XM_014117117	cleavage and polyadenylation specific factor 6
1676	72	cfa-miR-135b	490344	MYOC	NM_001048030	myocilin
1677	72	cfa-miR-135b	609448	CNEP1R1	XM_005617579	CTD nuclear envelope phosphatase 1 regulatory subunit 1
1678	72	cfa-miR-135b	479675	SNTB2	XM_536806	syntrophin beta 2
1679	72	cfa-miR-135b	489045	PLA2G12B	XM_546163	phospholipase A2 group XIIB
1680	72	cfa-miR-135b	475604	MFHAS1	XM_532819	malignant fibrous histiocytoma amplified sequence 1
1681	72	cfa-miR-135b	607759	ZDHHC23	XM_005639502	zinc finger DHHC-type containing 23
1682	72	cfa-miR-135b	442959	PIM2	XM_548990	Pim-2 proto-oncogene, serine/threonine kinase
1683	72	cfa-miR-135b	480582	MED13	XM_005624991	mediator complex subunit 13
1684	72	cfa-miR-142	476528	IFT122	XM_005632131	intraflagellar transport 122
1685	72	cfa-miR-142	488232	ATXN1	XM_545354	ataxin 1
1686	72	cfa-miR-142	474526	PWP1	XM_531756	PWP1 homolog, endonuclein
1687	72	cfa-miR-142	474562	MGAT4A	XM_014117486	alpha-1,3-mannosyl-glycoprotein 4-beta-N-acetylglucosaminyltransferase A
1688	72	cfa-miR-142	474992	SRSF12	XM_005627622	serine and arginine rich splicing factor 12
1689	72	cfa-miR-142	486315	UNG	XM_543441	uracil DNA glycosylase
1690	72	cfa-miR-142	100683517	TOB1	XM_005624676	transducer of ERBB2, 1
1691	72	cfa-miR-142	486339	ZNRF3	XM_005636399	zinc and ring finger 3
1692	72	cfa-miR-142	478047	NR3C1	XM_535225	nuclear receptor subfamily 3 group C member 1
1693	72	cfa-miR-142	484023	FBXO30	XM_541140	F-box protein 30
1694	72	cfa-miR-142	483967	ONECUT2	XM_541087	one cut homeobox 2
1695	72	cfa-miR-505	484391	NUCB1	XM_541506	nucleobindin 1
1696	72	cfa-miR-505	612861	SRF	XM_847209	serum response factor
1697	72	cfa-miR-505	479399	PKNOX2	XM_014113318	PBX/knotted 1 homeobox 2
1698	72	cfa-miR-505	478670	LPP	XM_014110368	LIM domain containing preferred translocation partner in lipoma
1699	72	cfa-miR-505	100855685	CDH24	XM_003639229	cadherin 24
1700	72	cfa-miR-493	491868	SUV39H1	XM_548987	suppressor of variegation 3-9 homolog 1
1701	72	cfa-miR-493	485062	NCLN	NM_001287078	nicalin
1702	72	cfa-miR-493	100856152	JMJD6	XM_003639244	jumonji domain containing 6, arginine demethylase and lysine hydroxylase
1703	72	cfa-miR-493	474569	LMAN2L	XM_531797	lectin, mannose binding 2 like
1704	72	cfa-miR-493	481514	LOC481514	XM_538635	core histone macro-H2A.1
1705	72	cfa-miR-493	485920	B4GALT5	XM_014107199	beta-1,4-galactosyltransferase 5
1706	72	cfa-miR-493	485829	PLAGL2	XM_542953	PLAG1 like zinc finger 2
1707	72	cfa-miR-493	608882	UQCC1	XM_005634971	ubiquinol-cytochrome c reductase complex assembly factor 1
1708	72	cfa-miR-493	607652	WDR37	XM_005617188	WD repeat domain 37
1709	72	cfa-miR-10a	609642	NR6A1	XM_005625384	nuclear receptor subfamily 6 group A member 1
1710	72	cfa-miR-10a	100687072	ZFP30	XM_014115673	ZFP30 zinc finger protein
1711	72	cfa-miR-10a	483874	CNTNAP5	XM_005631764	contactin associated protein like 5
1712	72	cfa-miR-10a	474444	FRS2	XM_005625610	fibroblast growth factor receptor substrate 2
1713	72	cfa-miR-10a	482991	KLHL29	XM_540105	kelch like family member 29
1714	72	cfa-miR-328	477659	KLHL42	XM_860329	kelch like family member 42
1715	72	cfa-miR-328	482437	SLC2A1	NM_001159326	solute carrier family 2 member 1
1716	72	cfa-miR-328	477978	SPAG6	XM_535163	sperm associated antigen 6
1717	72	cfa-miR-146a	479149	PCSK1	XM_843544	proprotein convertase subtilisin/kexin type 1
1718	72	cfa-miR-146a	100684819	KANK4	XM_005620227	KN motif and ankyrin repeat domains 4
1719	72	cfa-miR-150	606944	SRA1	XM_005617283	steroid receptor RNA activator 1
1720	72	cfa-miR-150	488823	CLNK	XM_014112610	cytokine dependent hematopoietic cell linker
1721	72	cfa-miR-150	488808	FGFR3	XM_005618529	fibroblast growth factor receptor 3
1722	72	cfa-miR-150	102154802	LOC102154802	XM_005641929	melanoma-associated antigen 10-like
1723	72	cfa-miR-150	607047	ZMAT2	XM_005617294	zinc finger matrin-type 2
1724	72	cfa-miR-362	608953	FAM133A	XM_014111364	family with sequence similarity 133 member A
1725	72	cfa-miR-362	100856163	NEXMIF	XM_003640221	neurite extension and migration factor
1726	72	cfa-miR-362	486600	TWF1	XM_543726	twinfilin actin binding protein 1
1727	72	cfa-miR-362	476547	EDEM1	XM_533753	ER degradation enhancing alpha-mannosidase like protein 1
1728	71	cfa-miR-34a	481657	KLF4	XM_005626996	Kruppel like factor 4
1729	71	cfa-miR-34a	483337	MGAT5B	XM_003435151	alpha-1,6-mannosylglycoprotein 6-beta-N-acetylglucosaminyltransferase B
1730	71	cfa-miR-34a	480366	RDH11	XM_005623560	retinol dehydrogenase 11
1731	71	cfa-miR-34a	612773	NONO	XM_005641467	non-POU domain containing octamer binding
1732	71	cfa-miR-34a	490644	AKAP6	XM_014115836	A-kinase anchoring protein 6
1733	71	cfa-miR-34a	474766	RNF38	XM_005626820	ring finger protein 38
1734	71	cfa-miR-34a	479787	ALDOA	XM_844341	aldolase, fructose-bisphosphate A
1735	71	cfa-miR-34a	486869	INA	XM_543999	internexin neuronal intermediate filament protein alpha
1736	71	cfa-miR-34a	484674	GRM7	XM_541789	glutamate metabotropic receptor 7
1737	71	cfa-miR-34a	100685060	RRAGC	XM_003431952	Ras related GTP binding C
1738	71	cfa-miR-34a	477197	EIF2S2	XM_858323	eukaryotic translation initiation factor 2 subunit beta
1739	71	cfa-miR-34a	481234	RANGAP1	XM_538355	Ran GTPase activating protein 1
1740	71	cfa-miR-34a	483002	KCNK3	XM_540117	potassium two pore domain channel subfamily K member 3
1741	71	cfa-miR-34a	100683312	RAB21	XM_003431437	RAB21, member RAS oncogene family
1742	71	cfa-miR-146a	478331	TLN2	XM_005638477	talin 2
1743	71	cfa-miR-146a	491070	ZNF652	XM_005624627	zinc finger protein 652
1744	71	cfa-miR-146a	480648	PITPNA	XM_537767	phosphatidylinositol transfer protein alpha
1745	71	cfa-miR-146a	475084	TAF2	XM_532318	TATA-box binding protein associated factor 2
1746	71	cfa-miR-146a	100684593	ZNF436	XM_003433743	zinc finger protein 436
1747	71	cfa-miR-146a	609096	YAE1	XM_014120832	YAE1, ABCE1 maturation factor
1748	71	cfa-miR-146a	480865	SAT1	XM_014111920	spermidine/spermine N1-acetyltransferase 1
1749	71	cfa-miR-411	483417	LRRC4C	XM_005631103	leucine rich repeat containing 4C
1750	71	cfa-miR-411	478360	ADPGK	XM_005638574	ADP dependent glucokinase
1751	71	cfa-miR-411	492140	STK26	XM_549261	serine/threonine kinase 26
1752	71	cfa-miR-411	403887	CREM	NM_001003221	cAMP responsive element modulator
1753	71	cfa-miR-411	486624	ARNTL2	XM_005637039	aryl hydrocarbon receptor nuclear translocator like 2
1754	71	cfa-miR-494	487254	GINS3	XM_544380	GINS complex subunit 3
1755	71	cfa-miR-494	476143	EPC2	XM_005631982	enhancer of polycomb homolog 2
1756	71	cfa-miR-494	492225	GABRQ	XM_014111996	gamma-aminobutyric acid type A receptor theta subunit
1757	71	cfa-miR-494	489388	DSCAML1	XM_546506	DS cell adhesion molecule like 1
1758	71	cfa-miR-494	482411	PPP1R3A	XM_005628746	protein phosphatase 1 regulatory subunit 3A
1759	71	cfa-miR-494	415125	FGFR2	NM_001003336	fibroblast growth factor receptor 2
1760	71	cfa-miR-494	478328	RORA	XM_535503	RAR related orphan receptor A
1761	71	cfa-miR-494	486121	EGR3	XM_003433338	early growth response 3
1762	71	cfa-miR-494	449027	FUT9	XM_005627039	fucosyltransferase 9
1763	71	cfa-miR-494	483417	LRRC4C	XM_005631098	leucine rich repeat containing 4C
1764	71	cfa-miR-494	483062	FBLN7	XM_540177	fibulin 7
1765	71	cfa-miR-494	482920	WWC2	XM_005630010	WW and C2 domain containing 2
1766	71	cfa-miR-494	477582	SGMS1	XM_014108136	sphingomyelin synthase 1
1767	71	cfa-miR-494	475717	YIPF4	XM_532925	Yip1 domain family member 4
1768	71	cfa-miR-494	484095	GPRC6A	XM_541212	G protein-coupled receptor class C group 6 member A
1769	71	cfa-miR-494	476182	PIGN	XM_533387	phosphatidylinositol glycan anchor biosynthesis class N
1770	71	cfa-miR-494	484262	LOC484262	XM_014114671	zinc finger protein 772
1771	71	cfa-miR-494	102151257	ZSCAN22	XM_005616027	zinc finger and SCAN domain containing 22
1772	71	cfa-miR-494	474860	HLA-DRB1	NM_001014768	MHC class II DLA DRB1 beta chain
1773	71	cfa-miR-494	480110	LOC480110	XM_537232	histone H3.3
1774	71	cfa-miR-135b	611258	TLCD2	XM_848900	TLC domain containing 2
1775	71	cfa-miR-135b	608250	SMARCE1	XM_005624531	SWI/SNF related, matrix associated, actin dependent regulator of chromatin, subfamily e, member 1
1776	71	cfa-miR-135b	487134	GATA3	XM_014122792	GATA binding protein 3
1777	71	cfa-miR-135b	493763	RHO	XM_005632035	rhodopsin
1778	71	cfa-miR-135b	477989	SLC39A12	XM_014122422	solute carrier family 39 member 12
1779	71	cfa-miR-135b	477354	CLCN3	XM_005635617	chloride voltage-gated channel 3
1780	71	cfa-miR-135b	488922	VCAN	XM_003434417	versican
1781	71	cfa-miR-135b	100686738	CREG1	XM_003434992	cellular repressor of E1A stimulated genes 1
1782	71	cfa-miR-135b	485384	ZNF143	XM_005633660	zinc finger protein 143
1783	71	cfa-miR-142	606778	DCLRE1B	XM_005630634	DNA cross-link repair 1B
1784	71	cfa-miR-142	100682797	LOC100682797	XM_005626970	glycosyltransferase 6 domain-containing protein 1-like
1785	71	cfa-miR-142	100683048	ESYT2	XM_005629719	extended synaptotagmin 2
1786	71	cfa-miR-142	488510	IKZF2	XM_014111088	IKAROS family zinc finger 2
1787	71	cfa-miR-142	489553	DNAJC6	XM_859962	DnaJ heat shock protein family (Hsp40) member C6
1788	71	cfa-miR-142	608675	LOC608675	XM_845771	bile acyl-CoA synthetase
1789	71	cfa-miR-142	483214	MAGI3	XM_014120657	membrane associated guanylate kinase, WW and PDZ domain containing 3
1790	71	cfa-miR-142	100688206	SEPT10	XM_005625969	septin 10
1791	71	cfa-miR-505	489574	PARS2	XM_005620257	prolyl-tRNA synthetase 2, mitochondrial
1792	71	cfa-miR-505	487323	SDC3	XM_005617683	syndecan 3
1793	71	cfa-miR-505	480886	DDX3X	XM_005641256	DEAD-box helicase 3 X-linked
1794	71	cfa-miR-493	481131	CDK4	XM_844780	cyclin dependent kinase 4
1795	71	cfa-miR-493	477417	COPS8	XM_534612	COP9 signalosome subunit 8
1796	71	cfa-miR-493	608901	EPM2AIP1	XM_005634227	EPM2A interacting protein 1
1797	71	cfa-miR-10a	477100	XRN1	XM_005634538	5'-3' exoribonuclease 1
1798	71	cfa-miR-10a	486979	MYBL1	XM_003433661	MYB proto-oncogene like 1
1799	71	cfa-miR-328	486715	LPCAT3	XM_543842	lysophosphatidylcholine acyltransferase 3
1800	71	cfa-miR-328	481902	PRSS35	XM_005627584	serine protease 35
1801	71	cfa-miR-328	481913	CNR1	XM_005627620	cannabinoid receptor 1
1802	71	cfa-miR-328	607789	HPCAL4	XM_844587	hippocalcin like 4
1803	71	cfa-miR-146a	478331	TLN2	XM_005638477	talin 2
1804	71	cfa-miR-146a	491070	ZNF652	XM_005624627	zinc finger protein 652
1805	71	cfa-miR-146a	480648	PITPNA	XM_537767	phosphatidylinositol transfer protein alpha
1806	71	cfa-miR-146a	475084	TAF2	XM_532318	TATA-box binding protein associated factor 2
1807	71	cfa-miR-146a	100684593	ZNF436	XM_003433743	zinc finger protein 436
1808	71	cfa-miR-146a	609096	YAE1	XM_014120832	YAE1, ABCE1 maturation factor
1809	71	cfa-miR-146a	480865	SAT1	XM_014111920	spermidine/spermine N1-acetyltransferase 1
1810	71	cfa-miR-150	479551	TM2D1	XM_003639021	TM2 domain containing 1
1811	71	cfa-miR-150	475202	FAM71F1	XM_005628416	family with sequence similarity 71 member F1
1812	71	cfa-miR-150	480459	PRKAR1A	XM_014116434	protein kinase cAMP-dependent type I regulatory subunit alpha
1813	71	cfa-miR-150	480295	SEC23A	XM_845739	Sec23 homolog A, coat complex II component
1814	71	cfa-miR-150	489227	RANBP3L	XM_003434457	RAN binding protein 3 like
1815	71	cfa-miR-150	485379	TRIM66	XM_005633636	tripartite motif containing 66
1816	71	cfa-miR-150	486321	CMKLR1	XM_014108013	chemerin chemokine-like receptor 1
1817	71	cfa-miR-150	486819	FRAT1	XM_014109134	frequently rearranged in advanced T-cell lymphomas
1818	71	cfa-miR-150	482366	SKAP2	XM_014119141	src kinase associated phosphoprotein 2
1819	71	cfa-miR-362	485775	FERMT1	XM_542898	fermitin family member 1
1820	70	cfa-miR-34a	489669	JPH3	XM_546789	junctophilin 3
1821	70	cfa-miR-34a	488575	SLC45A3	XM_005640794	solute carrier family 45 member 3
1822	70	cfa-miR-34a	489094	NSD1	XM_005619165	nuclear receptor binding SET domain protein 1
1823	70	cfa-miR-34a	491317	SLC27A4	XM_548438	solute carrier family 27 member 4
1824	70	cfa-miR-34a	100855577	PPP1R14D	XM_003640042	protein phosphatase 1 regulatory inhibitor subunit 14D
1825	70	cfa-miR-34a	479690	CBFB	XM_005620893	core-binding factor subunit beta
1826	70	cfa-miR-34a	490379	KIF26B	XM_547500	kinesin family member 26B
1827	70	cfa-miR-34a	488959	ARID4B	XM_851566	AT-rich interaction domain 4B
1828	70	cfa-miR-34a	486076	LOC486076	XM_844450	disintegrin and metalloproteinase domain-containing protein 29
1829	70	cfa-miR-146a	100856694	ZNF367	XM_003638869	zinc finger protein 367
1830	70	cfa-miR-146a	403667	SRSF6	XM_003639860	serine and arginine rich splicing factor 6
1831	70	cfa-miR-146a	483848	NDNF	XM_846595	neuron derived neurotrophic factor
1832	70	cfa-miR-146a	488028	UBXN7	XM_545151	UBX domain protein 7
1833	70	cfa-miR-146a	100687319	C12H6orf203	XM_003431664	chromosome 12 C6orf203 homolog
1834	70	cfa-miR-146a	607991	CDKN2AIP	XM_844869	CDKN2A interacting protein
1835	70	cfa-miR-146a	480052	ABL2	XM_005622469	ABL proto-oncogene 2, non-receptor tyrosine kinase
1836	70	cfa-miR-146a	478473	PPM1K	XM_005639165	protein phosphatase, Mg2+/Mn2+ dependent 1K
1837	70	cfa-miR-146a	449027	FUT9	XM_005627039	fucosyltransferase 9
1838	70	cfa-miR-146a	403772	CXADR	XM_005638767	CXADR, Ig-like cell adhesion molecule
1839	70	cfa-miR-146a	608460	GPR157	XM_005620601	G protein-coupled receptor 157
1840	70	cfa-miR-411	403871	KRAS	XM_003433561	KRAS proto-oncogene, GTPase
1841	70	cfa-miR-411	477652	SINHCAF	XM_005637009	SIN3-HDAC complex associated factor
1842	70	cfa-miR-411	608480	SSMEM1	XM_845513	serine rich single-pass membrane protein 1
1843	70	cfa-miR-411	100683308	PPP1R1C	XM_014110789	protein phosphatase 1 regulatory inhibitor subunit 1C
1844	70	cfa-miR-494	488998	RHOBTB1	XM_005618910	Rho related BTB domain containing 1
1845	70	cfa-miR-494	608250	SMARCE1	XM_005624531	SWI/SNF related, matrix associated, actin dependent regulator of chromatin, subfamily e, member 1
1846	70	cfa-miR-494	609935	RNF152	XM_014108067	ring finger protein 152
1847	70	cfa-miR-494	609230	CAGE1	XM_014110487	cancer antigen 1
1848	70	cfa-miR-494	490663	FBXO33	XM_845904	F-box protein 33
1849	70	cfa-miR-494	486301	SPPL3	XM_543427	signal peptide peptidase like 3
1850	70	cfa-miR-494	478266	MGA	XM_014109423	MGA, MAX dimerization protein
1851	70	cfa-miR-494	482355	GPNMB	XM_539472	glycoprotein nmb
1852	70	cfa-miR-494	100856211	USP31	XM_005622069	ubiquitin specific peptidase 31
1853	70	cfa-miR-494	100688140	BEX5	XM_005641588	brain expressed X-linked 5
1854	70	cfa-miR-494	477323	ALOX5AP	XM_534516	arachidonate 5-lipoxygenase activating protein
1855	70	cfa-miR-494	612616	NPR3	XM_014112794	natriuretic peptide receptor 3
1856	70	cfa-miR-494	481111	STAT2	XM_538232	signal transducer and activator of transcription 2
1857	70	cfa-miR-494	474581	SOCS5	XM_005626083	suppressor of cytokine signaling 5
1858	70	cfa-miR-494	608717	ETF1	XM_014117666	eukaryotic translation termination factor 1
1859	70	cfa-miR-135b	478767	DPP4	XM_014110860	dipeptidyl peptidase 4
1860	70	cfa-miR-135b	609432	STK35	XM_846689	serine/threonine kinase 35
1861	70	cfa-miR-135b	611099	NDRG4	XM_003433824	NDRG family member 4
1862	70	cfa-miR-135b	481520	SMAD5	XM_005626569	SMAD family member 5
1863	70	cfa-miR-135b	490487	MAPRE2	XM_547609	microtubule associated protein RP/EB family member 2
1864	70	cfa-miR-135b	483949	CDH7	XM_541069	cadherin 7
1865	70	cfa-miR-135b	484351	KLK10	XM_005615761	kallikrein related peptidase 10
1866	70	cfa-miR-135b	607476	GOLGA7	XM_014120091	golgin A7
1867	70	cfa-miR-135b	488437	ITGAV	XM_014110784	integrin subunit alpha V
1868	70	cfa-miR-142	481463	CNOT6	XM_005626285	CCR4-NOT transcription complex subunit 6
1869	70	cfa-miR-142	475049	RNF19A	XM_005627829	ring finger protein 19A, RBR E3 ubiquitin protein ligase
1870	70	cfa-miR-142	609418	TNFSF11	XM_846672	TNF superfamily member 11
1871	70	cfa-miR-142	485874	PLCG1	XM_005635060	phospholipase C gamma 1
1872	70	cfa-miR-142	102154194	TUBB3	XM_005620536	tubulin beta 3 class III
1873	70	cfa-miR-142	403765	CD80	XM_014110140	CD80 molecule
1874	70	cfa-miR-142	486955	SOX17	XM_544084	SRY-box 17
1875	70	cfa-miR-505	482518	HECTD3	XM_005629076	HECT domain E3 ubiquitin protein ligase 3
1876	70	cfa-miR-505	483767	FLRT1	XM_005631555	fibronectin leucine rich transmembrane protein 1
1877	70	cfa-miR-505	490986	LOC490986	XM_548109	keratin, type I cuticular Ha8
1878	70	cfa-miR-505	100684969	HCLS1	XM_005639550	hematopoietic cell-specific Lyn substrate 1
1879	70	cfa-miR-493	100856281	KNSTRN	XM_003640036	kinetochore localized astrin (SPAG5) binding protein
1880	70	cfa-miR-493	479314	LSM11	XM_014112788	LSM11, U7 small nuclear RNA associated
1881	70	cfa-miR-493	490905	CACNG5	XM_548027	calcium voltage-gated channel auxiliary subunit gamma 5
1882	70	cfa-miR-493	403709	ME1	XM_532217	malic enzyme 1
1883	70	cfa-miR-493	477343	LATS2	XM_534537	large tumor suppressor kinase 2
1884	70	cfa-miR-10a	479266	GHITM	XM_005619102	growth hormone inducible transmembrane protein
1885	70	cfa-miR-10a	611538	LOC611538	XM_849218	C-type lectin domain family 4 member E
1886	70	cfa-miR-328	486315	UNG	XM_543441	uracil DNA glycosylase
1887	70	cfa-miR-328	478047	NR3C1	XM_535225	nuclear receptor subfamily 3 group C member 1
1888	70	cfa-miR-146a	100856694	ZNF367	XM_003638869	zinc finger protein 367
1889	70	cfa-miR-146a	403667	SRSF6	XM_003639860	serine and arginine rich splicing factor 6
1890	70	cfa-miR-146a	483848	NDNF	XM_846595	neuron derived neurotrophic factor
1891	70	cfa-miR-146a	488028	UBXN7	XM_545151	UBX domain protein 7
1892	70	cfa-miR-146a	100687319	C12H6orf203	XM_003431664	chromosome 12 C6orf203 homolog
1893	70	cfa-miR-146a	607991	CDKN2AIP	XM_844869	CDKN2A interacting protein
1894	70	cfa-miR-146a	480052	ABL2	XM_005622469	ABL proto-oncogene 2, non-receptor tyrosine kinase
1895	70	cfa-miR-146a	478473	PPM1K	XM_005639165	protein phosphatase, Mg2+/Mn2+ dependent 1K
1896	70	cfa-miR-146a	449027	FUT9	XM_005627039	fucosyltransferase 9
1897	70	cfa-miR-146a	403772	CXADR	XM_005638767	CXADR, Ig-like cell adhesion molecule
1898	70	cfa-miR-146a	608460	GPR157	XM_005620601	G protein-coupled receptor 157
1899	70	cfa-miR-150	481960	AMD1	XM_005627712	adenosylmethionine decarboxylase 1
1900	70	cfa-miR-150	486540	POU6F1	XM_014108630	POU class 6 homeobox 1
1901	70	cfa-miR-150	403917	YES1	NM_001003239	YES proto-oncogene 1, Src family tyrosine kinase
1902	70	cfa-miR-150	491860	ELK1	XM_014111821	ELK1, ETS transcription factor
1903	70	cfa-miR-150	484790	CCR2	XM_005632630	C-C motif chemokine receptor 2
1904	70	cfa-miR-150	479747	TRRAP	XM_014114290	transformation/transcription domain associated protein
1905	70	cfa-miR-150	477582	SGMS1	XM_014108139	sphingomyelin synthase 1
1906	70	cfa-miR-150	485860	SOGA1	XM_014106957	suppressor of glucose, autophagy associated 1
1907	70	cfa-miR-362	474745	UBAP1	XM_014117815	ubiquitin associated protein 1
1908	69	cfa-miR-34a	486820	ZDHHC16	XM_005637586	zinc finger DHHC-type containing 16
1909	69	cfa-miR-34a	610510	NRIP3	XM_846198	nuclear receptor interacting protein 3
1910	69	cfa-miR-34a	491892	GPR173	XM_005641377	G protein-coupled receptor 173
1911	69	cfa-miR-34a	485603	MYRIP	XM_542722	myosin VIIA and Rab interacting protein
1912	69	cfa-miR-34a	612221	SCAMP4	XM_014122193	secretory carrier membrane protein 4
1913	69	cfa-miR-34a	102156643	LOC102156643	XM_005640111	histone H2B type 1-like
1914	69	cfa-miR-34a	483983	LDLRAD4	XM_005615405	low density lipoprotein receptor class A domain containing 4
1915	69	cfa-miR-34a	100855453	MRVI1	XM_005633670	murine retrovirus integration site 1 homolog
1916	69	cfa-miR-34a	486321	CMKLR1	XM_014108013	chemerin chemokine-like receptor 1
1917	69	cfa-miR-34a	478157	ZCCHC17	XM_014109966	zinc finger CCHC-type containing 17
1918	69	cfa-miR-34a	483724	FOSL1	XM_540845	FOS like 1, AP-1 transcription factor subunit
1919	69	cfa-miR-34a	480487	ARL17A	XM_005624200	ADP ribosylation factor like GTPase 17A
1920	69	cfa-miR-34a	611888	ACBD3	XM_005622630	acyl-CoA binding domain containing 3
1921	69	cfa-miR-34a	484692	FOXP1	XM_014121555	forkhead box P1
1922	69	cfa-miR-146a	489094	NSD1	XM_005619165	nuclear receptor binding SET domain protein 1
1923	69	cfa-miR-146a	485988	PCMTD2	XM_005635329	protein-L-isoaspartate (D-aspartate) O-methyltransferase domain containing 2
1924	69	cfa-miR-146a	480438	HSP90AA1	XM_005623935	heat shock protein 90 alpha family class A member 1
1925	69	cfa-miR-146a	611721	LTO1	XM_849426	LTO1, ABCE1 maturation factor
1926	69	cfa-miR-146a	102153003	APELA	XM_005629453	apelin receptor early endogenous ligand
1927	69	cfa-miR-146a	480841	OFD1	XM_014111611	OFD1, centriole and centriolar satellite protein
1928	69	cfa-miR-146a	490814	CEP128	XM_014116107	centrosomal protein 128
1929	69	cfa-miR-146a	481084	FLNA	XM_862390	filamin A
1930	69	cfa-miR-146a	486089	HMBOX1	XM_005635660	homeobox containing 1
1931	69	cfa-miR-411	492002	PABPC5	XM_014111964	poly(A) binding protein cytoplasmic 5
1932	69	cfa-miR-411	478387	USP25	XM_535562	ubiquitin specific peptidase 25
1933	69	cfa-miR-494	484014	HIVEP2	XM_845203	human immunodeficiency virus type I enhancer binding protein 2
1934	69	cfa-miR-494	479409	ARHGEF12	XM_005619663	Rho guanine nucleotide exchange factor 12
1935	69	cfa-miR-494	479681	NUTF2	XM_536812	nuclear transport factor 2
1936	69	cfa-miR-494	608531	SUFU	XM_005637674	SUFU negative regulator of hedgehog signaling
1937	69	cfa-miR-494	100855591	KLC1	XM_005623852	kinesin light chain 1
1938	69	cfa-miR-494	491342	ZBTB26	XM_014117081	zinc finger and BTB domain containing 26
1939	69	cfa-miR-494	488931	MTX3	XM_546048	metaxin 3
1940	69	cfa-miR-494	476319	VPS13A	XM_014117471	vacuolar protein sorting 13 homolog A
1941	69	cfa-miR-494	480409	SEL1L	XM_537530	SEL1L, ERAD E3 ligase adaptor subunit
1942	69	cfa-miR-494	100855453	MRVI1	XM_005633670	murine retrovirus integration site 1 homolog
1943	69	cfa-miR-494	478042	RNF14	XM_005617319	ring finger protein 14
1944	69	cfa-miR-494	610246	PWWP3B	XM_014111789	PWWP domain containing 3B
1945	69	cfa-miR-494	483930	ZNF516	XM_014121066	zinc finger protein 516
1946	69	cfa-miR-494	487789	TRAPPC10	XM_544914	trafficking protein particle complex 10
1947	69	cfa-miR-494	482737	CASP2	NM_001195151	caspase 2
1948	69	cfa-miR-494	613003	REEP1	XM_014120496	receptor accessory protein 1
1949	69	cfa-miR-494	491070	ZNF652	XM_005624627	zinc finger protein 652
1950	69	cfa-miR-494	490354	BLZF1	XM_547475	basic leucine zipper nuclear factor 1
1951	69	cfa-miR-494	606979	DCUN1D1	XM_005639754	defective in cullin neddylation 1 domain containing 1
1952	69	cfa-miR-494	100687977	NFXL1	XM_005628167	nuclear transcription factor, X-box binding like 1
1953	69	cfa-miR-494	490203	ZZZ3	XM_014114892	zinc finger ZZ-type containing 3
1954	69	cfa-miR-494	478939	MDM4	XM_536098	MDM4, p53 regulator
1955	69	cfa-miR-494	606759	PSD3	XM_005629758	pleckstrin and Sec7 domain containing 3
1956	69	cfa-miR-494	403968	TSHR	NM_001003285	thyroid stimulating hormone receptor
1957	69	cfa-miR-135b	479976	TTLL7	XM_005622022	tubulin tyrosine ligase like 7
1958	69	cfa-miR-135b	609221	HIF1AN	XM_014108892	hypoxia inducible factor 1 subunit alpha inhibitor
1959	69	cfa-miR-135b	483830	JADE1	XM_843412	jade family PHD finger 1
1960	69	cfa-miR-135b	479839	PARN	XM_536966	poly(A)-specific ribonuclease
1961	69	cfa-miR-135b	490521	MIB1	XM_014115524	mindbomb E3 ubiquitin protein ligase 1
1962	69	cfa-miR-135b	480181	ROCK1	XM_005623023	Rho associated coiled-coil containing protein kinase 1
1963	69	cfa-miR-135b	489509	MYOCD	XM_005620060	myocardin
1964	69	cfa-miR-135b	477304	DCLK1	XM_852814	doublecortin like kinase 1
1965	69	cfa-miR-142	479551	TM2D1	XM_003639021	TM2 domain containing 1
1966	69	cfa-miR-142	480436	PPP2R5C	XM_537555	protein phosphatase 2 regulatory subunit B'gamma
1967	69	cfa-miR-142	475117	EPPK1	XM_532347	epiplakin 1
1968	69	cfa-miR-142	612454	FGF10	XM_005619337	fibroblast growth factor 10
1969	69	cfa-miR-142	489152	TTC1	XM_014113043	tetratricopeptide repeat domain 1
1970	69	cfa-miR-142	612572	C15H4orf46	XM_850304	chromosome 15 C4orf46 homolog
1971	69	cfa-miR-142	487877	DDIT4L	XM_544999	DNA damage inducible transcript 4 like
1972	69	cfa-miR-142	482778	KIAA1549	XM_005629738	KIAA1549
1973	69	cfa-miR-142	481524	HNRNPA0	XM_005626573	heterogeneous nuclear ribonucleoprotein A0
1974	69	cfa-miR-142	486901	ATRNL1	XM_544031	attractin like 1
1975	69	cfa-miR-142	607562	ING5	XM_005635984	inhibitor of growth family member 5
1976	69	cfa-miR-505	486739	CRACR2A	XM_005637277	calcium release activated channel regulator 2A
1977	69	cfa-miR-505	610850	USH1C	XM_014122770	USH1 protein network component harmonin
1978	69	cfa-miR-505	478049	SH3RF2	XM_853486	SH3 domain containing ring finger 2
1979	69	cfa-miR-505	489037	SPOCK2	XM_845432	SPARC (osteonectin), cwcv and kazal like domains proteoglycan 2
1980	69	cfa-miR-505	478648	ABCC5	XM_005639717	ATP binding cassette subfamily C member 5
1981	69	cfa-miR-493	486492	NCKAP1L	XM_005636738	NCK associated protein 1 like
1982	69	cfa-miR-493	488723	SV2B	XM_014112402	synaptic vesicle glycoprotein 2B
1983	69	cfa-miR-493	475807	CSDE1	XM_005630644	cold shock domain containing E1
1984	69	cfa-miR-493	610817	GNG2	XM_005623399	G protein subunit gamma 2
1985	69	cfa-miR-493	490200	GIPC2	XM_005622029	GIPC PDZ domain containing family member 2
1986	69	cfa-miR-493	480100	HNRNPU	XM_005622605	heterogeneous nuclear ribonucleoprotein U
1987	69	cfa-miR-328	483199	TUFT1	XM_005630812	tuftelin 1
1988	69	cfa-miR-328	485094	MED16	XM_005633162	mediator complex subunit 16
1989	69	cfa-miR-146a	489094	NSD1	XM_005619165	nuclear receptor binding SET domain protein 1
1990	69	cfa-miR-146a	485988	PCMTD2	XM_005635329	protein-L-isoaspartate (D-aspartate) O-methyltransferase domain containing 2
1991	69	cfa-miR-146a	480438	HSP90AA1	XM_005623935	heat shock protein 90 alpha family class A member 1
1992	69	cfa-miR-146a	611721	LTO1	XM_849426	LTO1, ABCE1 maturation factor
1993	69	cfa-miR-146a	102153003	APELA	XM_005629453	apelin receptor early endogenous ligand
1994	69	cfa-miR-146a	480841	OFD1	XM_014111611	OFD1, centriole and centriolar satellite protein
1995	69	cfa-miR-146a	490814	CEP128	XM_014116107	centrosomal protein 128
1996	69	cfa-miR-146a	481084	FLNA	XM_862390	filamin A
1997	69	cfa-miR-146a	486089	HMBOX1	XM_005635660	homeobox containing 1
1998	69	cfa-miR-150	490151	LOC490151	XM_005621885	transmembrane protein 56
[truncated: 1,015 more rows]
